# Supplementary material for: Genomic Evolution and Patterns of Horizontal Gene Transfer in Coccomorpha Species
Source: Ecol Evol. 2025 Oct 9;15(10):e72158. doi: 10.1002/ece3.72158 (PMC12510726; doi:10.1002/ece3.72158)
Supplement: Supplementary file 5 — Table S1: The transcriptome information employed in this study. [file ECE3-15-e72158-s004.xlsx]

## Sheet: Sheet1
Supplementary Table S1 The transcriptome information employed in this study.
Run	Species	age	development stage	tissue	bases	avgLength	size_MB	Experiment	LibraryName	Platform	BioProject	BioSample	SampleName	Sex
SRR9960026	Phenacoccus solenopsis	NA	NA	not collected	7678948319	295	2774	SRX6707569	ILLUMINA4	ILLUMINA	PRJNA559535	SAMN12545036	LN_R1	not collected
SRR9960025	Phenacoccus solenopsis	NA	NA	not collected	7252359995	295	2627	SRX6707570	ILLUMINA2	ILLUMINA	PRJNA559535	SAMN12545034	HN_R1	not collected
SRR9960024	Phenacoccus solenopsis	NA	NA	not collected	6400463107	294	2348	SRX6707571	ILLUMINA	ILLUMINA	PRJNA559535	SAMN12545032	GN_R1	not collected
SRR921633	Planococcus citri	NA	NA	not collected	3100561500	300	2029	SRX314887		ILLUMINA	PRJNA183205	SAMN02047127	INSjdsTAIRAAPEI-35 - Planococcus citri
SRR848068	Planococcus citri	NA	NA	not collected	16948374300	198	10153	SRX275951	Whole_insects	ILLUMINA	PRJNA196641	SAMN02010591	PCITdraft
SRR848067	Planococcus citri	NA	NA	not collected	26125029216	198	16173	SRX275950	Bacteriocytes	ILLUMINA	PRJNA196641	SAMN02010591	PCITdraft
SRR7657832	Phenacoccus solenopsis	NA	Adult	Whole body	6967014300	300	2092	SRX4519444	Ps_AM_Rep1	ILLUMINA	PRJNA484855	SAMN09770324	Ps_AM_Rep1	male
SRR7657831	Phenacoccus solenopsis	NA	Adult	Whole body	8177255400	300	2476	SRX4519445	Ps_AM_Rep2	ILLUMINA	PRJNA484855	SAMN09770329	Ps_AM_Rep2	male
SRR7657830	Phenacoccus solenopsis	NA	Adult	Whole body	8833095900	300	2649	SRX4519446	Ps_AM_Rep3	ILLUMINA	PRJNA484855	SAMN09770335	Ps_AM_Rep3	male
SRR7657829	Phenacoccus solenopsis	NA	Adult	Whole body	8730575100	300	2619	SRX4519447	Ps_AF_Rep1	ILLUMINA	PRJNA484855	SAMN09770336	Ps_AF_Rep1	female
SRR7657828	Phenacoccus solenopsis	NA	Adult	Whole body	8704001400	300	2607	SRX4519448	Ps_AF_Rep2	ILLUMINA	PRJNA484855	SAMN09770337	Ps_AF_Rep2	female
SRR7657827	Phenacoccus solenopsis	NA	Adult	Whole body	7055184600	300	2130	SRX4519449	Ps_AF_Rep3	ILLUMINA	PRJNA484855	SAMN09770338	Ps_AF_Rep3	female
SRR6801044	Phenacoccus solenopsis	NA	Mixed individuals	Whole body tissue	2918088371	150	1099	SRX3759748	Mb	ILLUMINA	PRJNA436774	SAMN08631968	Cotton mealybug-Punjab, India	not applicable
SRR6782025	Phenacoccus solenopsis	NA	NA	Complete Insect	4840062400	200	3322	SRX3741966	Sample-C	ILLUMINA	PRJNA435932	SAMN07829507	Sample C (Second Instar)
SRR6782024	Phenacoccus solenopsis	NA	NA	Complete Insect	2972930503	183	1277	SRX3741967	Sample-D	ILLUMINA	PRJNA435932	SAMN07829632	Sample D (EggI)
SRR6782023	Phenacoccus solenopsis	NA	NA	Complete Insect	5611158000	200	3742	SRX3741968	Sample-A	ILLUMINA	PRJNA435932	SAMN07828194	Sample A (Adult female)
SRR6782022	Phenacoccus solenopsis	NA	NA	Complete Insect	4580933400	200	3121	SRX3741969	Sample-B	ILLUMINA	PRJNA435932	SAMN07829359	Sample B (Third Instar)
SRR5097388	Phenacoccus solenopsis	NA	NA	Body	4306652400	150	1637	SRX2414198	Ps_NJ	ILLUMINA	PRJNA356960	SAMN06130426	transcriptome of P.solenopsis
SRR3239564	Planococcus citri	NA	NA	bacteriocyte	21464928250	250	7494	SRX1643230	P. citri bacteriocyte	ILLUMINA	PRJNA315109	SAMN04549435	P. citri bacteriocyte	female
SRR3239563	Planococcus citri	NA	NA	whole insect	9811446500	250	3404	SRX1643229	P. citri whole insect	ILLUMINA	PRJNA315109	SAMN04549434	P. citri whole insect	female
SRR2967017	Phenacoccus solenopsis	NA	NA	antennal	2380375890	90	1909	SRX1457646		ILLUMINA	PRJNA305486	SAMN04305934	transcriptome of Phenacoccus Solenopsis
SRR26636861	Planococcus citri	NA	adult	whole insect	8442463500	300	2700	SRX22337231	PC1	ILLUMINA	PRJNA1033425	SAMN38033570	P. citri control replicate 1
SRR26636860	Planococcus citri	NA	adult	whole insect	8971353900	300	2860	SRX22337232	PC2	ILLUMINA	PRJNA1033425	SAMN38033571	P. citri control replicate 2
SRR26636859	Planococcus citri	NA	adult	whole insect	6739287000	300	2130	SRX22337233	PPv2	ILLUMINA	PRJNA1033425	SAMN38033580	P. citri paraitized by A. vladimiri infected with AnvRV replicate 2
SRR26636858	Planococcus citri	NA	adult	whole insect	6996262200	300	2233	SRX22337234	PPv3	ILLUMINA	PRJNA1033425	SAMN38033581	P. citri paraitized by A. vladimiri infected with AnvRV replicate 3
SRR26636857	Planococcus citri	NA	adult	whole insect	7911896400	300	2524	SRX22337235	PPv4	ILLUMINA	PRJNA1033425	SAMN38033582	P. citri paraitized by A. vladimiri infected with AnvRV replicate 4
SRR26636856	Planococcus citri	NA	adult	whole insect	8997758400	300	2893	SRX22337236	PPv5	ILLUMINA	PRJNA1033425	SAMN38033583	P. citri paraitized by A. vladimiri infected with AnvRV replicate 5
SRR26636855	Planococcus citri	NA	adult	whole insect	9918965100	300	3173	SRX22337237	PC3	ILLUMINA	PRJNA1033425	SAMN38033572	P. citri control replicate 3
SRR26636854	Planococcus citri	NA	adult	whole insect	7755209100	300	2468	SRX22337238	PC5	ILLUMINA	PRJNA1033425	SAMN38033573	P. citri control replicate 5
SRR26636853	Planococcus citri	NA	adult	whole insect	8930064600	300	2849	SRX22337239	PP1	ILLUMINA	PRJNA1033425	SAMN38033574	P. citri paraitized by A. vladimiri replicate 1
SRR26636852	Planococcus citri	NA	adult	whole insect	8594092800	300	2743	SRX22337240	PP2	ILLUMINA	PRJNA1033425	SAMN38033575	P. citri paraitized by A. vladimiri replicate 2
SRR26636851	Planococcus citri	NA	adult	whole insect	9500014800	300	3027	SRX22337241	PP3	ILLUMINA	PRJNA1033425	SAMN38033576	P. citri paraitized by A. vladimiri replicate 3
SRR26636850	Planococcus citri	NA	adult	whole insect	8210216100	300	2617	SRX22337242	PP4	ILLUMINA	PRJNA1033425	SAMN38033577	P. citri paraitized by A. vladimiri replicate 4
SRR26636849	Planococcus citri	NA	adult	whole insect	8431375800	300	2708	SRX22337243	PP5	ILLUMINA	PRJNA1033425	SAMN38033578	P. citri paraitized by A. vladimiri replicate 5
SRR26636848	Planococcus citri	NA	adult	whole insect	9482964000	300	3035	SRX22337244	PPv1	ILLUMINA	PRJNA1033425	SAMN38033579	P. citri paraitized by A. vladimiri infected with AnvRV replicate 1
SRR26067560	Coronaproctus castanopsis	NA	adult	whole body	7769667000	300	2501	SRX21783352	Jie_L4_365X65	ILLUMINA	PRJNA867129	SAMN30184829	Ccas_GT2022	female
SRR26067559	Coronaproctus castanopsis	NA	adult	whole body	12617246218	929	11614	SRX21783353	RNA-ONT-1	OXFORD_NANOPORE	PRJNA867129	SAMN30184829	Ccas_GT2022	female
SRR25243525	Phenacoccus solenopsis	NA	NA	Whole insects	8893151100	300	2715	SRX20989796	RRA89068	ILLUMINA	PRJNA993985	SAMN36411133	Female adults1
SRR25243524	Phenacoccus solenopsis	NA	NA	Whole insects	8840880900	300	2695	SRX20989797	RRA89069	ILLUMINA	PRJNA993985	SAMN36411134	Female adults2
SRR25243523	Phenacoccus solenopsis	NA	NA	Whole insects	7134199500	300	2192	SRX20989798	RRA89070	ILLUMINA	PRJNA993985	SAMN36411135	Female adults3
SRR25243522	Phenacoccus solenopsis	NA	NA	Whole insects	7084314000	300	2166	SRX20989799	RRA89065	ILLUMINA	PRJNA993985	SAMN36411136	Male adults1
SRR25243521	Phenacoccus solenopsis	NA	NA	Whole insects	8353702200	300	2573	SRX20989800	RRA89066	ILLUMINA	PRJNA993985	SAMN36411137	Male adults2
SRR25243520	Phenacoccus solenopsis	NA	NA	Whole insects	8954002200	300	2733	SRX20989801	RRA89067	ILLUMINA	PRJNA993985	SAMN36411138	Male adults3
SRR2496654	Acanthococcus lagerstroemiae	NA	NA	whole insect	5286358400	200	2401	SRX1277813	Erlag	ILLUMINA	PRJNA295740	SAMN04101415	Erlag - Eriococcus lagerstroemiae
SRR17701708	Phenacoccus solenopsis	NA	NA	integument	10308260400	300	3080	SRX13864759	integ1	ILLUMINA	PRJNA798788	SAMN25127725	1integument
SRR17701707	Phenacoccus solenopsis	NA	NA	integument	5760172200	300	1799	SRX13864760	integ2	ILLUMINA	PRJNA798788	SAMN25127726	2integument
SRR17701706	Phenacoccus solenopsis	NA	NA	integument	8513469900	300	2533	SRX13864761	integ3	ILLUMINA	PRJNA798788	SAMN25127727	3integument
SRR17701705	Phenacoccus solenopsis	NA	NA	non-integument tissues	9717378600	300	2922	SRX13864762	noninteg1	ILLUMINA	PRJNA798788	SAMN25127728	1non-integument
SRR17701704	Phenacoccus solenopsis	NA	NA	non-integument tissues	10969776300	300	3303	SRX13864763	noninteg2	ILLUMINA	PRJNA798788	SAMN25127729	2non-integument
SRR17701703	Phenacoccus solenopsis	NA	NA	non-integument tissues	9556647300	300	2873	SRX13864764	noninteg3	ILLUMINA	PRJNA798788	SAMN25127730	3non-integument
SRR17283550	Acanthococcus lagerstroemiae	adult	adult	whole body	7119617400	300	2202	SRX13460976	ZJ2020001-e	ILLUMINA	PRJNA790698	SAMN24220686	crapemyrtle bark scale	female
SRR15093694	Planococcus citri	NA	adult	whole animal	202639972519	1746	49212	SRX11403564	pt_025	PACBIO_SMRT	PRJNA745261	SAMN20157337	VF_mix	female
SRR15060306	Planococcus citri	NA	adult	whole animal	11899173900	300	4617	SRX11370600		ILLUMINA	PRJNA744499	SAMN20094141	GSM5425817
SRR15060305	Planococcus citri	NA	adult	whole animal	16269574200	300	6241	SRX11370599		ILLUMINA	PRJNA744499	SAMN20094142	GSM5425816
SRR15060304	Planococcus citri	NA	adult	whole animal	15004712700	300	5770	SRX11370598		ILLUMINA	PRJNA744499	SAMN20094143	GSM5425815
SRR15060303	Planococcus citri	NA	adult	whole animal	12531461400	300	4799	SRX11370597		ILLUMINA	PRJNA744499	SAMN20094144	GSM5425814
SRR15060302	Planococcus citri	NA	adult	whole animal	12809176800	300	4886	SRX11370596		ILLUMINA	PRJNA744499	SAMN20094145	GSM5425813
SRR15060301	Planococcus citri	NA	adult	whole animal	12665503800	300	4914	SRX11370595		ILLUMINA	PRJNA744499	SAMN20094146	GSM5425812
SRR15060300	Planococcus citri	NA	adult	whole animal	10785830400	300	4187	SRX11370594		ILLUMINA	PRJNA744499	SAMN20094147	GSM5425811
SRR15060299	Planococcus citri	NA	adult	whole animal	12314979000	300	4700	SRX11370593		ILLUMINA	PRJNA744499	SAMN20094148	GSM5425810
SRR11260471	Planococcus citri	35 days	adult	Whole body	8043716400	100	2470	SRX7867207	RNA_PC_F3	ILLUMINA	PRJNA610765	SAMN14323077	PC_female_3	female
SRR11260470	Planococcus citri	27 days	adult	Whole body	10541283300	150	3653	SRX7867208	RNA_PC_M1	ILLUMINA	PRJNA610765	SAMN14323080	PC_male_1	male
SRR11260469	Planococcus citri	27 days	adult	Whole body	9221525600	100	2936	SRX7867209	RNA_PC_M2	ILLUMINA	PRJNA610765	SAMN14323081	PC_male_2	male
SRR11260468	Planococcus citri	27 days	adult	Whole body	8281154100	100	2634	SRX7867210	RNA_PC_M3	ILLUMINA	PRJNA610765	SAMN14323082	PC_male_3	male
SRR11260463	Planococcus citri	35 days	adult	Whole body	10765396200	150	3747	SRX7867215	RNA_PC_F1	ILLUMINA	PRJNA610765	SAMN14323075	PC_female_1	female
SRR11260462	Planococcus citri	35 days	adult	Whole body	7474643400	100	2383	SRX7867216	RNA_PC_F2	ILLUMINA	PRJNA610765	SAMN14323076	PC_female_2	female
ERR4368679	Planococcus citri	NA	Adult	Whole body	7944793000	100	2481	ERX4312884	WC6	ILLUMINA	PRJEB39446	SAMEA7086959	SAMEA7086959	male
ERR4368678	Planococcus citri	NA	Adult	Whole body	9362548900	100	2906	ERX4312883	WC4	ILLUMINA	PRJEB39446	SAMEA7086958	SAMEA7086958	male
ERR4368677	Planococcus citri	NA	Adult	Whole body	7058298000	100	2194	ERX4312882	WC19	ILLUMINA	PRJEB39446	SAMEA7086957	SAMEA7086957	male
ERR4368676	Planococcus citri	NA	Adult	Whole body	7484217400	100	2330	ERX4312881	WC1	ILLUMINA	PRJEB39446	SAMEA7086956	SAMEA7086956	male
ERR4368675	Planococcus citri	NA	Adult	Whole body	6901663000	100	2148	ERX4312880	WB8	ILLUMINA	PRJEB39446	SAMEA7086955	SAMEA7086955	male
ERR4368674	Planococcus citri	NA	Adult	Whole body	5662092500	100	1773	ERX4312879	WB3	ILLUMINA	PRJEB39446	SAMEA7086954	SAMEA7086954	male
ERR4368673	Planococcus citri	NA	Adult	Whole body	7028349200	100	2191	ERX4312878	WB2	ILLUMINA	PRJEB39446	SAMEA7086953	SAMEA7086953	male
ERR4368672	Planococcus citri	NA	Adult	Whole body	8449701300	100	2635	ERX4312877	CW4	ILLUMINA	PRJEB39446	SAMEA7086952	SAMEA7086952	male
ERR4368671	Planococcus citri	NA	Adult	Whole body	9626421700	100	3023	ERX4312876	CW11	ILLUMINA	PRJEB39446	SAMEA7086951	SAMEA7086951	male
ERR4368670	Planococcus citri	NA	Adult	Whole body	9327887400	100	2941	ERX4312875	CW10	ILLUMINA	PRJEB39446	SAMEA7086950	SAMEA7086950	male
ERR4368669	Planococcus citri	NA	Adult	Whole body	6803965200	100	2138	ERX4312874	CW1	ILLUMINA	PRJEB39446	SAMEA7086949	SAMEA7086949	male
ERR4368668	Planococcus citri	NA	Adult	Whole body	10200715300	100	3180	ERX4312873	CB4	ILLUMINA	PRJEB39446	SAMEA7086948	SAMEA7086948	male
ERR4368667	Planococcus citri	NA	Adult	Whole body	8103528000	100	2558	ERX4312872	CB20	ILLUMINA	PRJEB39446	SAMEA7086947	SAMEA7086947	male
ERR4368666	Planococcus citri	NA	Adult	Whole body	10039984200	100	3136	ERX4312871	CB12	ILLUMINA	PRJEB39446	SAMEA7086946	SAMEA7086946	male
ERR4368665	Planococcus citri	NA	Adult	Whole body	9306096300	100	2908	ERX4312870	CB1	ILLUMINA	PRJEB39446	SAMEA7086945	SAMEA7086945	male
ERR4368664	Planococcus citri	NA	Adult	Whole body	11722518100	100	3676	ERX4312869	BW5	ILLUMINA	PRJEB39446	SAMEA7086944	SAMEA7086944	male
ERR4368663	Planococcus citri	NA	Adult	Whole body	11477922000	100	3599	ERX4312868	BW3	ILLUMINA	PRJEB39446	SAMEA7086943	SAMEA7086943	male
ERR4368662	Planococcus citri	NA	Adult	Whole body	9735089200	100	3057	ERX4312867	BW2	ILLUMINA	PRJEB39446	SAMEA7086942	SAMEA7086942	male
ERR4368661	Planococcus citri	NA	Adult	Whole body	11179314600	100	3495	ERX4312866	BW12	ILLUMINA	PRJEB39446	SAMEA7086941	SAMEA7086941	male
ERR4368660	Planococcus citri	NA	Adult	Whole body	11875986700	100	3737	ERX4312865	BC4	ILLUMINA	PRJEB39446	SAMEA7086940	SAMEA7086940	male
ERR4368659	Planococcus citri	NA	Adult	Whole body	10931165700	100	3431	ERX4312864	BC3	ILLUMINA	PRJEB39446	SAMEA7086939	SAMEA7086939	male
ERR4368658	Planococcus citri	NA	Adult	Whole body	8415391400	100	2630	ERX4312863	BC17	ILLUMINA	PRJEB39446	SAMEA7086938	SAMEA7086938	male
ERR4368657	Planococcus citri	NA	Adult	Whole body	9208952400	100	2885	ERX4312862	BC13	ILLUMINA	PRJEB39446	SAMEA7086937	SAMEA7086937	male
ERR11679399	Balanococcus diminutus	NA	NA	WHOLE ORGANISM	6947085086	302	2618	ERX11080400		ILLUMINA	PRJEB64077	SAMEA7523586	SAMEA7523586	female
ERR11679393	Balanococcus diminutus	NA	NA	WHOLE ORGANISM	7525729770	302	2954	ERX11080394		ILLUMINA	PRJEB64077	SAMEA7523580	SAMEA7523580	female
ERR10908655	Planococcus citri	NA	NA	WHOLE ORGANISM	4976816852	302	1787	ERX10349584		ILLUMINA	PRJEB60011	SAMEA7523604	SAMEA7523604	female
