# Supplementary material for: Genomic Evolution and Patterns of Horizontal Gene Transfer in Coccomorpha Species
Source: Ecol Evol. 2025 Oct 9;15(10):e72158. doi: 10.1002/ece3.72158 (PMC12510726; doi:10.1002/ece3.72158)
Supplement: Supplementary file 6 — Table S2: GO enrichment analysis of significantly contracted gene families. [file ECE3-15-e72158-s010.xlsx]

## Sheet: Sheet1
Supplementary Table S1 GO enirhment analysis of significantly contracted gene families.
Species	ONTOLOGY	ID	Description	GeneRatio	BgRatio	pvalue	p.adjust	qvalue	geneID	Count
Acanthococcus_lagerstroemiae	biological_process	GO:0044262	obsolete cellular carbohydrate metabolic process	6/14	59/5855	2.27781e-09	2.20724e-07	4.45908e-08	Acanthococcus_lagerstroemiae_06092/Acanthococcus_lagerstroemiae_12548/Acanthococcus_lagerstroemiae_11527/Acanthococcus_lagerstroemiae_11620/Acanthococcus_lagerstroemiae_11621/Acanthococcus_lagerstroemiae_11693	6
Acanthococcus_lagerstroemiae	biological_process	GO:0005984	disaccharide metabolic process	4/14	11/5855	6.68862e-09	2.20724e-07	4.45908e-08	Acanthococcus_lagerstroemiae_11527/Acanthococcus_lagerstroemiae_11620/Acanthococcus_lagerstroemiae_11621/Acanthococcus_lagerstroemiae_11693	4
Acanthococcus_lagerstroemiae	molecular_function	GO:0015926	glucosidase activity	4/14	11/5855	6.68862e-09	2.20724e-07	4.45908e-08	Acanthococcus_lagerstroemiae_11527/Acanthococcus_lagerstroemiae_11620/Acanthococcus_lagerstroemiae_11621/Acanthococcus_lagerstroemiae_11693	4
Acanthococcus_lagerstroemiae	biological_process	GO:0005975	carbohydrate metabolic process	6/14	109/5855	9.64849e-08	1.92056e-06	3.87992e-07	Acanthococcus_lagerstroemiae_06092/Acanthococcus_lagerstroemiae_12548/Acanthococcus_lagerstroemiae_11527/Acanthococcus_lagerstroemiae_11620/Acanthococcus_lagerstroemiae_11621/Acanthococcus_lagerstroemiae_11693	6
Acanthococcus_lagerstroemiae	biological_process	GO:0009311	oligosaccharide metabolic process	4/14	20/5855	9.69981e-08	1.92056e-06	3.87992e-07	Acanthococcus_lagerstroemiae_11527/Acanthococcus_lagerstroemiae_11620/Acanthococcus_lagerstroemiae_11621/Acanthococcus_lagerstroemiae_11693	4
Acanthococcus_lagerstroemiae	molecular_function	GO:0004553	hydrolase activity, hydrolyzing O-glycosyl compounds	4/14	40/5855	1.78016e-06	2.93726e-05	5.93385e-06	Acanthococcus_lagerstroemiae_11527/Acanthococcus_lagerstroemiae_11620/Acanthococcus_lagerstroemiae_11621/Acanthococcus_lagerstroemiae_11693	4
Acanthococcus_lagerstroemiae	molecular_function	GO:0016798	hydrolase activity, acting on glycosyl bonds	4/14	45/5855	2.88237e-06	4.0765e-05	8.23535e-06	Acanthococcus_lagerstroemiae_11527/Acanthococcus_lagerstroemiae_11620/Acanthococcus_lagerstroemiae_11621/Acanthococcus_lagerstroemiae_11693	4
Acanthococcus_lagerstroemiae	biological_process	GO:0007320	insemination	2/14	10/5855	0.000236349	0.00167132	0.000337641	Acanthococcus_lagerstroemiae_06155/Acanthococcus_lagerstroemiae_06159	2
Acanthococcus_lagerstroemiae	biological_process	GO:0046008	regulation of female receptivity, post-mating	2/14	10/5855	0.000236349	0.00167132	0.000337641	Acanthococcus_lagerstroemiae_06155/Acanthococcus_lagerstroemiae_06159	2
Acanthococcus_lagerstroemiae	biological_process	GO:0046460	neutral lipid biosynthetic process	2/14	10/5855	0.000236349	0.00167132	0.000337641	Acanthococcus_lagerstroemiae_06092/Acanthococcus_lagerstroemiae_12548	2
Acanthococcus_lagerstroemiae	biological_process	GO:0046463	acylglycerol biosynthetic process	2/14	10/5855	0.000236349	0.00167132	0.000337641	Acanthococcus_lagerstroemiae_06092/Acanthococcus_lagerstroemiae_12548	2
Acanthococcus_lagerstroemiae	biological_process	GO:0046692	sperm competition	2/14	10/5855	0.000236349	0.00167132	0.000337641	Acanthococcus_lagerstroemiae_06155/Acanthococcus_lagerstroemiae_06159	2
Acanthococcus_lagerstroemiae	biological_process	GO:0071324	cellular response to disaccharide stimulus	2/14	10/5855	0.000236349	0.00167132	0.000337641	Acanthococcus_lagerstroemiae_06092/Acanthococcus_lagerstroemiae_12548	2
Acanthococcus_lagerstroemiae	biological_process	GO:0071329	cellular response to sucrose stimulus	2/14	10/5855	0.000236349	0.00167132	0.000337641	Acanthococcus_lagerstroemiae_06092/Acanthococcus_lagerstroemiae_12548	2
Acanthococcus_lagerstroemiae	biological_process	GO:0042558	pteridine-containing compound metabolic process	2/14	11/5855	0.000288476	0.00190394	0.000384634	Acanthococcus_lagerstroemiae_02247/Acanthococcus_lagerstroemiae_09339	2
Acanthococcus_lagerstroemiae	biological_process	GO:0007620	copulation	2/14	12/5855	0.000345698	0.00213901	0.000432122	Acanthococcus_lagerstroemiae_06155/Acanthococcus_lagerstroemiae_06159	2
Acanthococcus_lagerstroemiae	biological_process	GO:0071322	cellular response to carbohydrate stimulus	2/14	13/5855	0.000407994	0.00237596	0.000479993	Acanthococcus_lagerstroemiae_06092/Acanthococcus_lagerstroemiae_12548	2
Acanthococcus_lagerstroemiae	biological_process	GO:0006633	fatty acid biosynthetic process	3/14	65/5855	0.000435655	0.0023961	0.000484061	Acanthococcus_lagerstroemiae_06092/Acanthococcus_lagerstroemiae_12548/Acanthococcus_lagerstroemiae_09470	3
Acanthococcus_lagerstroemiae	molecular_function	GO:0052689	carboxylic ester hydrolase activity	3/14	68/5855	0.000497729	0.00259343	0.000523926	Acanthococcus_lagerstroemiae_06155/Acanthococcus_lagerstroemiae_06159/Acanthococcus_lagerstroemiae_04617	3
Acanthococcus_lagerstroemiae	biological_process	GO:0019752	carboxylic acid metabolic process	5/14	310/5855	0.000542653	0.00268613	0.000542653	Acanthococcus_lagerstroemiae_06092/Acanthococcus_lagerstroemiae_12548/Acanthococcus_lagerstroemiae_02247/Acanthococcus_lagerstroemiae_09339/Acanthococcus_lagerstroemiae_09470	5
Acanthococcus_lagerstroemiae	biological_process	GO:0044706	multi-multicellular organism process	2/14	16/5855	0.000625114	0.00280168	0.000565996	Acanthococcus_lagerstroemiae_06155/Acanthococcus_lagerstroemiae_06159	2
Acanthococcus_lagerstroemiae	biological_process	GO:0006082	organic acid metabolic process	5/14	325/5855	0.000674742	0.00280168	0.000565996	Acanthococcus_lagerstroemiae_06092/Acanthococcus_lagerstroemiae_12548/Acanthococcus_lagerstroemiae_02247/Acanthococcus_lagerstroemiae_09339/Acanthococcus_lagerstroemiae_09470	5
Acanthococcus_lagerstroemiae	biological_process	GO:0043436	oxoacid metabolic process	5/14	325/5855	0.000674742	0.00280168	0.000565996	Acanthococcus_lagerstroemiae_06092/Acanthococcus_lagerstroemiae_12548/Acanthococcus_lagerstroemiae_02247/Acanthococcus_lagerstroemiae_09339/Acanthococcus_lagerstroemiae_09470	5
Acanthococcus_lagerstroemiae	biological_process	GO:0045924	regulation of female receptivity	2/14	17/5855	0.000707495	0.00280168	0.000565996	Acanthococcus_lagerstroemiae_06155/Acanthococcus_lagerstroemiae_06159	2
Acanthococcus_lagerstroemiae	biological_process	GO:0046662	regulation of egg-laying behavior	2/14	17/5855	0.000707495	0.00280168	0.000565996	Acanthococcus_lagerstroemiae_06155/Acanthococcus_lagerstroemiae_06159	2
Acanthococcus_lagerstroemiae	biological_process	GO:0006641	triglyceride metabolic process	2/14	18/5855	0.000794844	0.00302652	0.000611419	Acanthococcus_lagerstroemiae_06092/Acanthococcus_lagerstroemiae_12548	2
Acanthococcus_lagerstroemiae	biological_process	GO:0072330	monocarboxylic acid biosynthetic process	3/14	84/5855	0.000925135	0.00339216	0.000685285	Acanthococcus_lagerstroemiae_06092/Acanthococcus_lagerstroemiae_12548/Acanthococcus_lagerstroemiae_09470	3
Acanthococcus_lagerstroemiae	biological_process	GO:0060180	female mating behavior	2/14	20/5855	0.000984367	0.00348044	0.00070312	Acanthococcus_lagerstroemiae_06155/Acanthococcus_lagerstroemiae_06159	2
Acanthococcus_lagerstroemiae	biological_process	GO:0006638	neutral lipid metabolic process	2/14	21/5855	0.0010865	0.00358545	0.000724333	Acanthococcus_lagerstroemiae_06092/Acanthococcus_lagerstroemiae_12548	2
Acanthococcus_lagerstroemiae	biological_process	GO:0006639	acylglycerol metabolic process	2/14	21/5855	0.0010865	0.00358545	0.000724333	Acanthococcus_lagerstroemiae_06092/Acanthococcus_lagerstroemiae_12548	2
Acanthococcus_lagerstroemiae	biological_process	GO:0009744	response to sucrose	2/14	22/5855	0.00119352	0.00380102	0.000767882	Acanthococcus_lagerstroemiae_06092/Acanthococcus_lagerstroemiae_12548	2
Acanthococcus_lagerstroemiae	biological_process	GO:0034285	response to disaccharide	2/14	23/5855	0.0013054	0.00380102	0.000767882	Acanthococcus_lagerstroemiae_06092/Acanthococcus_lagerstroemiae_12548	2
Acanthococcus_lagerstroemiae	biological_process	GO:0042810	pheromone metabolic process	2/14	23/5855	0.0013054	0.00380102	0.000767882	Acanthococcus_lagerstroemiae_06155/Acanthococcus_lagerstroemiae_06159	2
Acanthococcus_lagerstroemiae	biological_process	GO:0042811	pheromone biosynthetic process	2/14	23/5855	0.0013054	0.00380102	0.000767882	Acanthococcus_lagerstroemiae_06155/Acanthococcus_lagerstroemiae_06159	2
Acanthococcus_lagerstroemiae	biological_process	GO:0005977	glycogen metabolic process	2/14	25/5855	0.00154368	0.00402169	0.000812463	Acanthococcus_lagerstroemiae_06092/Acanthococcus_lagerstroemiae_12548	2
Acanthococcus_lagerstroemiae	biological_process	GO:0006073	obsolete cellular glucan metabolic process	2/14	25/5855	0.00154368	0.00402169	0.000812463	Acanthococcus_lagerstroemiae_06092/Acanthococcus_lagerstroemiae_12548	2
Acanthococcus_lagerstroemiae	biological_process	GO:0006112	energy reserve metabolic process	2/14	25/5855	0.00154368	0.00402169	0.000812463	Acanthococcus_lagerstroemiae_06092/Acanthococcus_lagerstroemiae_12548	2
Acanthococcus_lagerstroemiae	biological_process	GO:0044042	glucan metabolic process	2/14	25/5855	0.00154368	0.00402169	0.000812463	Acanthococcus_lagerstroemiae_06092/Acanthococcus_lagerstroemiae_12548	2
Acanthococcus_lagerstroemiae	biological_process	GO:0006631	fatty acid metabolic process	3/14	111/5855	0.00207287	0.00526189	0.00106301	Acanthococcus_lagerstroemiae_06092/Acanthococcus_lagerstroemiae_12548/Acanthococcus_lagerstroemiae_09470	3
Acanthococcus_lagerstroemiae	molecular_function	GO:0004312	fatty acid synthase activity	2/14	30/5855	0.0022231	0.00550217	0.00111155	Acanthococcus_lagerstroemiae_06092/Acanthococcus_lagerstroemiae_12548	2
Acanthococcus_lagerstroemiae	biological_process	GO:0005976	polysaccharide metabolic process	2/14	31/5855	0.00237317	0.0055939	0.00113008	Acanthococcus_lagerstroemiae_06092/Acanthococcus_lagerstroemiae_12548	2
Acanthococcus_lagerstroemiae	biological_process	GO:0044264	obsolete cellular polysaccharide metabolic process	2/14	31/5855	0.00237317	0.0055939	0.00113008	Acanthococcus_lagerstroemiae_06092/Acanthococcus_lagerstroemiae_12548	2
Acanthococcus_lagerstroemiae	biological_process	GO:0009743	response to carbohydrate	2/14	34/5855	0.00285141	0.00640431	0.0012938	Acanthococcus_lagerstroemiae_06092/Acanthococcus_lagerstroemiae_12548	2
Acanthococcus_lagerstroemiae	biological_process	GO:0016053	organic acid biosynthetic process	3/14	125/5855	0.00291105	0.00640431	0.0012938	Acanthococcus_lagerstroemiae_06092/Acanthococcus_lagerstroemiae_12548/Acanthococcus_lagerstroemiae_09470	3
Acanthococcus_lagerstroemiae	biological_process	GO:0046394	carboxylic acid biosynthetic process	3/14	125/5855	0.00291105	0.00640431	0.0012938	Acanthococcus_lagerstroemiae_06092/Acanthococcus_lagerstroemiae_12548/Acanthococcus_lagerstroemiae_09470	3
Acanthococcus_lagerstroemiae	molecular_function	GO:0051082	unfolded protein binding	2/14	36/5855	0.00319338	0.00687271	0.00138843	Acanthococcus_lagerstroemiae_05192/Acanthococcus_lagerstroemiae_10044	2
Acanthococcus_lagerstroemiae	biological_process	GO:0006575	cellular modified amino acid metabolic process	2/14	38/5855	0.00355369	0.00748543	0.00151221	Acanthococcus_lagerstroemiae_02247/Acanthococcus_lagerstroemiae_09339	2
Acanthococcus_lagerstroemiae	molecular_function	GO:0008238	exopeptidase activity	2/14	39/5855	0.00374067	0.00771513	0.00155861	Acanthococcus_lagerstroemiae_02247/Acanthococcus_lagerstroemiae_09339	2
Acanthococcus_lagerstroemiae	biological_process	GO:0042446	hormone biosynthetic process	2/14	41/5855	0.00412818	0.00834061	0.00168497	Acanthococcus_lagerstroemiae_06155/Acanthococcus_lagerstroemiae_06159	2
Acanthococcus_lagerstroemiae	biological_process	GO:0032787	monocarboxylic acid metabolic process	3/14	152/5855	0.00505936	0.0100175	0.00202374	Acanthococcus_lagerstroemiae_06092/Acanthococcus_lagerstroemiae_12548/Acanthococcus_lagerstroemiae_09470	3
Acanthococcus_lagerstroemiae	biological_process	GO:0045017	glycerolipid biosynthetic process	2/14	49/5855	0.00585611	0.0113677	0.00229651	Acanthococcus_lagerstroemiae_06092/Acanthococcus_lagerstroemiae_12548	2
Acanthococcus_lagerstroemiae	biological_process	GO:0008610	lipid biosynthetic process	3/14	167/5855	0.00658033	0.0125279	0.0025309	Acanthococcus_lagerstroemiae_06092/Acanthococcus_lagerstroemiae_12548/Acanthococcus_lagerstroemiae_09470	3
Acanthococcus_lagerstroemiae	biological_process	GO:0042445	hormone metabolic process	2/14	53/5855	0.00682465	0.0127479	0.00257534	Acanthococcus_lagerstroemiae_06155/Acanthococcus_lagerstroemiae_06159	2
Acanthococcus_lagerstroemiae	biological_process	GO:0006457	protein folding	2/14	64/5855	0.00983569	0.0180321	0.00364285	Acanthococcus_lagerstroemiae_05192/Acanthococcus_lagerstroemiae_10044	2
Acanthococcus_lagerstroemiae	biological_process	GO:0044550	secondary metabolite biosynthetic process	2/14	66/5855	0.0104366	0.018606	0.00375879	Acanthococcus_lagerstroemiae_06155/Acanthococcus_lagerstroemiae_06159	2
Acanthococcus_lagerstroemiae	biological_process	GO:0044283	small molecule biosynthetic process	3/14	198/5855	0.0105246	0.018606	0.00375879	Acanthococcus_lagerstroemiae_06092/Acanthococcus_lagerstroemiae_12548/Acanthococcus_lagerstroemiae_09470	3
Acanthococcus_lagerstroemiae	biological_process	GO:0007619	courtship behavior	2/14	68/5855	0.0110535	0.0191981	0.00387841	Acanthococcus_lagerstroemiae_06155/Acanthococcus_lagerstroemiae_06159	2
Acanthococcus_lagerstroemiae	biological_process	GO:0010817	regulation of hormone levels	2/14	72/5855	0.012335	0.0210545	0.00425343	Acanthococcus_lagerstroemiae_06155/Acanthococcus_lagerstroemiae_06159	2
Acanthococcus_lagerstroemiae	biological_process	GO:0046486	glycerolipid metabolic process	2/14	80/5855	0.0150844	0.0253111	0.00511336	Acanthococcus_lagerstroemiae_06092/Acanthococcus_lagerstroemiae_12548	2
Acanthococcus_lagerstroemiae	biological_process	GO:0007617	mating behavior	2/14	83/5855	0.0161781	0.0266939	0.0053927	Acanthococcus_lagerstroemiae_06155/Acanthococcus_lagerstroemiae_06159	2
Acanthococcus_lagerstroemiae	biological_process	GO:0050795	regulation of behavior	2/14	85/5855	0.0169259	0.0270268	0.00545995	Acanthococcus_lagerstroemiae_06155/Acanthococcus_lagerstroemiae_06159	2
Acanthococcus_lagerstroemiae	biological_process	GO:2000241	regulation of reproductive process	2/14	85/5855	0.0169259	0.0270268	0.00545995	Acanthococcus_lagerstroemiae_06155/Acanthococcus_lagerstroemiae_06159	2
Acanthococcus_lagerstroemiae	biological_process	GO:0007618	mating	2/14	86/5855	0.0173053	0.027194	0.00549374	Acanthococcus_lagerstroemiae_06155/Acanthococcus_lagerstroemiae_06159	2
Acanthococcus_lagerstroemiae	biological_process	GO:0019098	reproductive behavior	2/14	90/5855	0.0188594	0.0291731	0.00589355	Acanthococcus_lagerstroemiae_06155/Acanthococcus_lagerstroemiae_06159	2
Acanthococcus_lagerstroemiae	biological_process	GO:0044255	cellular lipid metabolic process	3/14	251/5855	0.0199481	0.0303825	0.00613787	Acanthococcus_lagerstroemiae_06092/Acanthococcus_lagerstroemiae_12548/Acanthococcus_lagerstroemiae_09470	3
Acanthococcus_lagerstroemiae	biological_process	GO:1901701	cellular response to oxygen-containing compound	2/14	94/5855	0.020471	0.0307065	0.00620334	Acanthococcus_lagerstroemiae_06092/Acanthococcus_lagerstroemiae_12548	2
Acanthococcus_lagerstroemiae	molecular_function	GO:0016747	acyltransferase activity, transferring groups other than amino-acyl groups	2/14	98/5855	0.0221392	0.0327131	0.00660871	Acanthococcus_lagerstroemiae_06092/Acanthococcus_lagerstroemiae_12548	2
Acanthococcus_lagerstroemiae	biological_process	GO:0019748	secondary metabolic process	2/14	101/5855	0.0234267	0.0341065	0.00689021	Acanthococcus_lagerstroemiae_06155/Acanthococcus_lagerstroemiae_06159	2
Acanthococcus_lagerstroemiae	molecular_function	GO:0016746	acyltransferase activity	2/14	102/5855	0.0238627	0.0342379	0.00691674	Acanthococcus_lagerstroemiae_06092/Acanthococcus_lagerstroemiae_12548	2
Acanthococcus_lagerstroemiae	biological_process	GO:0015980	energy derivation by oxidation of organic compounds	2/14	103/5855	0.0243022	0.0343702	0.00694348	Acanthococcus_lagerstroemiae_06092/Acanthococcus_lagerstroemiae_12548	2
Acanthococcus_lagerstroemiae	molecular_function	GO:0016788	hydrolase activity, acting on ester bonds	3/14	286/5855	0.0281175	0.0392061	0.00792042	Acanthococcus_lagerstroemiae_06155/Acanthococcus_lagerstroemiae_06159/Acanthococcus_lagerstroemiae_04617	3
Acanthococcus_lagerstroemiae	biological_process	GO:0006629	lipid metabolic process	3/14	295/5855	0.0304731	0.0419005	0.00846475	Acanthococcus_lagerstroemiae_06092/Acanthococcus_lagerstroemiae_12548/Acanthococcus_lagerstroemiae_09470	3
Acanthococcus_lagerstroemiae	biological_process	GO:0006732	obsolete coenzyme metabolic process	2/14	123/5855	0.0337798	0.045811	0.00925475	Acanthococcus_lagerstroemiae_02247/Acanthococcus_lagerstroemiae_09339	2
Acanthococcus_lagerstroemiae	cellular_component	GO:0005773	vacuole	2/14	126/5855	0.0353104	0.0472395	0.00954334	Acanthococcus_lagerstroemiae_02247/Acanthococcus_lagerstroemiae_09339	2
Acanthococcus_lagerstroemiae	biological_process	GO:0042335	cuticle development	2/14	128/5855	0.0363458	0.0479765	0.00969223	Acanthococcus_lagerstroemiae_06092/Acanthococcus_lagerstroemiae_12548	2
Balanococcus_diminutus	biological_process	GO:0042445	hormone metabolic process	12/50	50/6301	1.47201e-15	6.15299e-13	4.60196e-13	ENSQXVG00000005805/ENSQXVG00000007560/ENSQXVG00000007801/ENSQXVG00000009534/ENSQXVG00000010163/ENSQXVG00000011752/ENSQXVG00000000691/ENSQXVG00000000773/ENSQXVG00000001849/ENSQXVG00000002020/ENSQXVG00000006341/ENSQXVG00000006476	12
Balanococcus_diminutus	biological_process	GO:0010817	regulation of hormone levels	12/50	73/6301	1.95879e-13	4.09388e-11	3.0619e-11	ENSQXVG00000005805/ENSQXVG00000007560/ENSQXVG00000007801/ENSQXVG00000009534/ENSQXVG00000010163/ENSQXVG00000011752/ENSQXVG00000000691/ENSQXVG00000000773/ENSQXVG00000001849/ENSQXVG00000002020/ENSQXVG00000006341/ENSQXVG00000006476	12
Balanococcus_diminutus	biological_process	GO:0007620	copulation	8/50	20/6301	1.02635e-12	1.43005e-10	1.06957e-10	ENSQXVG00000009416/ENSQXVG00000000691/ENSQXVG00000000773/ENSQXVG00000001849/ENSQXVG00000002020/ENSQXVG00000006341/ENSQXVG00000006476/ENSQXVG00000013238	8
Balanococcus_diminutus	molecular_function	GO:0043225	ATPase-coupled inorganic anion transmembrane transporter activity	7/50	13/6301	2.12032e-12	2.21573e-10	1.6572e-10	ENSQXVG00000000237/ENSQXVG00000002375/ENSQXVG00000003194/ENSQXVG00000003247/ENSQXVG00000003526/ENSQXVG00000003974/ENSQXVG00000010391	7
Balanococcus_diminutus	biological_process	GO:0097254	renal tubular secretion	7/50	14/6301	4.21528e-12	3.52398e-10	2.63566e-10	ENSQXVG00000000237/ENSQXVG00000002375/ENSQXVG00000003194/ENSQXVG00000003247/ENSQXVG00000003526/ENSQXVG00000003974/ENSQXVG00000010391	7
Balanococcus_diminutus	biological_process	GO:0042810	pheromone metabolic process	6/50	10/6301	3.75693e-11	1.59511e-09	1.19302e-09	ENSQXVG00000000691/ENSQXVG00000000773/ENSQXVG00000001849/ENSQXVG00000002020/ENSQXVG00000006341/ENSQXVG00000006476	6
Balanococcus_diminutus	biological_process	GO:0042811	pheromone biosynthetic process	6/50	10/6301	3.75693e-11	1.59511e-09	1.19302e-09	ENSQXVG00000000691/ENSQXVG00000000773/ENSQXVG00000001849/ENSQXVG00000002020/ENSQXVG00000006341/ENSQXVG00000006476	6
Balanococcus_diminutus	biological_process	GO:0007320	insemination	7/50	18/6301	3.81605e-11	1.59511e-09	1.19302e-09	ENSQXVG00000009416/ENSQXVG00000000691/ENSQXVG00000000773/ENSQXVG00000001849/ENSQXVG00000002020/ENSQXVG00000006341/ENSQXVG00000006476	7
Balanococcus_diminutus	biological_process	GO:0045924	regulation of female receptivity	7/50	18/6301	3.81605e-11	1.59511e-09	1.19302e-09	ENSQXVG00000000691/ENSQXVG00000000773/ENSQXVG00000001849/ENSQXVG00000002020/ENSQXVG00000006341/ENSQXVG00000006476/ENSQXVG00000013238	7
Balanococcus_diminutus	biological_process	GO:0046692	sperm competition	7/50	18/6301	3.81605e-11	1.59511e-09	1.19302e-09	ENSQXVG00000009416/ENSQXVG00000000691/ENSQXVG00000000773/ENSQXVG00000001849/ENSQXVG00000002020/ENSQXVG00000006341/ENSQXVG00000006476	7
Balanococcus_diminutus	biological_process	GO:0030728	ovulation	6/50	11/6301	8.21572e-11	3.12197e-09	2.33499e-09	ENSQXVG00000000691/ENSQXVG00000000773/ENSQXVG00000001849/ENSQXVG00000002020/ENSQXVG00000006341/ENSQXVG00000006476	6
Balanococcus_diminutus	biological_process	GO:0060180	female mating behavior	7/50	21/6301	1.36946e-10	4.77028e-09	3.5678e-09	ENSQXVG00000000691/ENSQXVG00000000773/ENSQXVG00000001849/ENSQXVG00000002020/ENSQXVG00000006341/ENSQXVG00000006476/ENSQXVG00000013238	7
Balanococcus_diminutus	biological_process	GO:0046008	regulation of female receptivity, post-mating	6/50	12/6301	1.6333e-10	5.25169e-09	3.92785e-09	ENSQXVG00000000691/ENSQXVG00000000773/ENSQXVG00000001849/ENSQXVG00000002020/ENSQXVG00000006341/ENSQXVG00000006476	6
Balanococcus_diminutus	biological_process	GO:0046662	regulation of egg-laying behavior	6/50	15/6301	8.68896e-10	2.59428e-08	1.94032e-08	ENSQXVG00000000691/ENSQXVG00000000773/ENSQXVG00000001849/ENSQXVG00000002020/ENSQXVG00000006341/ENSQXVG00000006476	6
Balanococcus_diminutus	biological_process	GO:0044706	multi-multicellular organism process	7/50	27/6301	1.00887e-09	2.81139e-08	2.1027e-08	ENSQXVG00000009416/ENSQXVG00000000691/ENSQXVG00000000773/ENSQXVG00000001849/ENSQXVG00000002020/ENSQXVG00000006341/ENSQXVG00000006476	7
Balanococcus_diminutus	biological_process	GO:0044550	secondary metabolite biosynthetic process	8/50	45/6301	1.51313e-09	3.95306e-08	2.95658e-08	ENSQXVG00000000691/ENSQXVG00000000773/ENSQXVG00000001849/ENSQXVG00000002020/ENSQXVG00000006341/ENSQXVG00000006476/ENSQXVG00000007987/ENSQXVG00000008701	8
Balanococcus_diminutus	biological_process	GO:0003014	renal system process	7/50	38/6301	1.34215e-08	3.30011e-07	2.46823e-07	ENSQXVG00000000237/ENSQXVG00000002375/ENSQXVG00000003194/ENSQXVG00000003247/ENSQXVG00000003526/ENSQXVG00000003974/ENSQXVG00000010391	7
Balanococcus_diminutus	biological_process	GO:0045455	ecdysteroid metabolic process	6/50	23/6301	1.67023e-08	3.87864e-07	2.90092e-07	ENSQXVG00000005805/ENSQXVG00000007560/ENSQXVG00000007801/ENSQXVG00000009534/ENSQXVG00000010163/ENSQXVG00000011752	6
Balanococcus_diminutus	molecular_function	GO:0015103	inorganic anion transmembrane transporter activity	7/50	42/6301	2.80103e-08	6.16226e-07	4.60889e-07	ENSQXVG00000000237/ENSQXVG00000002375/ENSQXVG00000003194/ENSQXVG00000003247/ENSQXVG00000003526/ENSQXVG00000003974/ENSQXVG00000010391	7
Balanococcus_diminutus	biological_process	GO:0015698	inorganic anion transport	7/50	44/6301	3.93114e-08	8.21608e-07	6.14499e-07	ENSQXVG00000000237/ENSQXVG00000002375/ENSQXVG00000003194/ENSQXVG00000003247/ENSQXVG00000003526/ENSQXVG00000003974/ENSQXVG00000010391	7
Balanococcus_diminutus	biological_process	GO:0008202	steroid metabolic process	6/50	31/6301	1.16103e-07	2.311e-06	1.72845e-06	ENSQXVG00000005805/ENSQXVG00000007560/ENSQXVG00000007801/ENSQXVG00000009534/ENSQXVG00000010163/ENSQXVG00000011752	6
Balanococcus_diminutus	biological_process	GO:0042446	hormone biosynthetic process	6/50	32/6301	1.4204e-07	2.69875e-06	2.01846e-06	ENSQXVG00000000691/ENSQXVG00000000773/ENSQXVG00000001849/ENSQXVG00000002020/ENSQXVG00000006341/ENSQXVG00000006476	6
Balanococcus_diminutus	biological_process	GO:0042180	cellular ketone metabolic process	6/50	36/6301	2.98051e-07	5.41674e-06	4.0513e-06	ENSQXVG00000005805/ENSQXVG00000007560/ENSQXVG00000007801/ENSQXVG00000009534/ENSQXVG00000010163/ENSQXVG00000011752	6
Balanococcus_diminutus	molecular_function	GO:0015645	fatty acid ligase activity	5/50	21/6301	4.74185e-07	8.25873e-06	6.17689e-06	ENSQXVG00000002345/ENSQXVG00000003269/ENSQXVG00000003385/ENSQXVG00000010230/ENSQXVG00000010413	5
Balanococcus_diminutus	biological_process	GO:0019748	secondary metabolic process	8/50	93/6301	5.36681e-07	8.9733e-06	6.71134e-06	ENSQXVG00000000691/ENSQXVG00000000773/ENSQXVG00000001849/ENSQXVG00000002020/ENSQXVG00000006341/ENSQXVG00000006476/ENSQXVG00000007987/ENSQXVG00000008701	8
Balanococcus_diminutus	biological_process	GO:0007618	mating	8/50	96/6301	6.86346e-07	1.10343e-05	8.25282e-06	ENSQXVG00000009416/ENSQXVG00000000691/ENSQXVG00000000773/ENSQXVG00000001849/ENSQXVG00000002020/ENSQXVG00000006341/ENSQXVG00000006476/ENSQXVG00000013238	8
Balanococcus_diminutus	molecular_function	GO:0016878	acid-thiol ligase activity	5/50	24/6301	9.72874e-07	1.50615e-05	1.12649e-05	ENSQXVG00000002345/ENSQXVG00000003269/ENSQXVG00000003385/ENSQXVG00000010230/ENSQXVG00000010413	5
Balanococcus_diminutus	biological_process	GO:0007619	courtship behavior	7/50	72/6301	1.27719e-06	1.84091e-05	1.37686e-05	ENSQXVG00000000691/ENSQXVG00000000773/ENSQXVG00000001849/ENSQXVG00000002020/ENSQXVG00000006341/ENSQXVG00000006476/ENSQXVG00000013238	7
Balanococcus_diminutus	molecular_function	GO:0042626	ATPase-coupled transmembrane transporter activity	7/50	72/6301	1.27719e-06	1.84091e-05	1.37686e-05	ENSQXVG00000000237/ENSQXVG00000002375/ENSQXVG00000003194/ENSQXVG00000003247/ENSQXVG00000003526/ENSQXVG00000003974/ENSQXVG00000010391	7
Balanococcus_diminutus	biological_process	GO:0006629	lipid metabolic process	12/50	285/6301	1.50893e-06	2.10244e-05	1.57246e-05	ENSQXVG00000005805/ENSQXVG00000007560/ENSQXVG00000007801/ENSQXVG00000009534/ENSQXVG00000010163/ENSQXVG00000011752/ENSQXVG00000006256/ENSQXVG00000002345/ENSQXVG00000003269/ENSQXVG00000003385/ENSQXVG00000010230/ENSQXVG00000010413	12
Balanococcus_diminutus	molecular_function	GO:0015399	primary active transmembrane transporter activity	7/50	80/6301	2.62487e-06	3.53934e-05	2.64715e-05	ENSQXVG00000000237/ENSQXVG00000002375/ENSQXVG00000003194/ENSQXVG00000003247/ENSQXVG00000003526/ENSQXVG00000003974/ENSQXVG00000010391	7
Balanococcus_diminutus	molecular_function	GO:0016877	ligase activity, forming carbon-sulfur bonds	5/50	30/6301	3.14707e-06	4.11085e-05	3.0746e-05	ENSQXVG00000002345/ENSQXVG00000003269/ENSQXVG00000003385/ENSQXVG00000010230/ENSQXVG00000010413	5
Balanococcus_diminutus	biological_process	GO:0007617	mating behavior	7/50	85/6301	3.95759e-06	5.01295e-05	3.7493e-05	ENSQXVG00000000691/ENSQXVG00000000773/ENSQXVG00000001849/ENSQXVG00000002020/ENSQXVG00000006341/ENSQXVG00000006476/ENSQXVG00000013238	7
Balanococcus_diminutus	biological_process	GO:0019098	reproductive behavior	7/50	92/6301	6.73463e-06	8.27963e-05	6.19252e-05	ENSQXVG00000000691/ENSQXVG00000000773/ENSQXVG00000001849/ENSQXVG00000002020/ENSQXVG00000006341/ENSQXVG00000006476/ENSQXVG00000013238	7
Balanococcus_diminutus	biological_process	GO:0019752	carboxylic acid metabolic process	11/50	284/6301	9.96662e-06	0.00011903	8.90252e-05	ENSQXVG00000006256/ENSQXVG00000004697/ENSQXVG00000012005/ENSQXVG00000012135/ENSQXVG00000007987/ENSQXVG00000008701/ENSQXVG00000002345/ENSQXVG00000003269/ENSQXVG00000003385/ENSQXVG00000010230/ENSQXVG00000010413	11
Balanococcus_diminutus	biological_process	GO:0006082	organic acid metabolic process	11/50	297/6301	1.52417e-05	0.000170324	0.000127389	ENSQXVG00000006256/ENSQXVG00000004697/ENSQXVG00000012005/ENSQXVG00000012135/ENSQXVG00000007987/ENSQXVG00000008701/ENSQXVG00000002345/ENSQXVG00000003269/ENSQXVG00000003385/ENSQXVG00000010230/ENSQXVG00000010413	11
Balanococcus_diminutus	biological_process	GO:0043436	oxoacid metabolic process	11/50	297/6301	1.52417e-05	0.000170324	0.000127389	ENSQXVG00000006256/ENSQXVG00000004697/ENSQXVG00000012005/ENSQXVG00000012135/ENSQXVG00000007987/ENSQXVG00000008701/ENSQXVG00000002345/ENSQXVG00000003269/ENSQXVG00000003385/ENSQXVG00000010230/ENSQXVG00000010413	11
Balanococcus_diminutus	cellular_component	GO:0044815	obsolete DNA packaging complex	4/50	20/6301	1.5484e-05	0.000170324	0.000127389	ENSQXVG00000000040/ENSQXVG00000003052/ENSQXVG00000004119/ENSQXVG00000000408	4
Balanococcus_diminutus	biological_process	GO:0006633	fatty acid biosynthetic process	5/50	43/6301	1.96712e-05	0.000210835	0.000157688	ENSQXVG00000002345/ENSQXVG00000003269/ENSQXVG00000003385/ENSQXVG00000010230/ENSQXVG00000010413	5
Balanococcus_diminutus	biological_process	GO:0050795	regulation of behavior	6/50	81/6301	3.78904e-05	0.000395955	0.000296143	ENSQXVG00000000691/ENSQXVG00000000773/ENSQXVG00000001849/ENSQXVG00000002020/ENSQXVG00000006341/ENSQXVG00000006476	6
Balanococcus_diminutus	molecular_function	GO:0008509	monoatomic anion transmembrane transporter activity	7/50	122/6301	4.29863e-05	0.000423256	0.000316562	ENSQXVG00000000237/ENSQXVG00000002375/ENSQXVG00000003194/ENSQXVG00000003247/ENSQXVG00000003526/ENSQXVG00000003974/ENSQXVG00000010391	7
Balanococcus_diminutus	biological_process	GO:0007498	mesoderm development	6/50	83/6301	4.35407e-05	0.000423256	0.000316562	ENSQXVG00000007801/ENSQXVG00000007767/ENSQXVG00000007817/ENSQXVG00000008288/ENSQXVG00000011917/ENSQXVG00000011956	6
Balanococcus_diminutus	biological_process	GO:2000241	regulation of reproductive process	6/50	83/6301	4.35407e-05	0.000423256	0.000316562	ENSQXVG00000000691/ENSQXVG00000000773/ENSQXVG00000001849/ENSQXVG00000002020/ENSQXVG00000006341/ENSQXVG00000006476	6
Balanococcus_diminutus	cellular_component	GO:0005704	polytene chromosome band	3/50	10/6301	5.42646e-05	0.000515514	0.000385564	ENSQXVG00000000040/ENSQXVG00000003052/ENSQXVG00000004119	3
Balanococcus_diminutus	biological_process	GO:0098656	monoatomic anion transmembrane transport	7/50	129/6301	6.14941e-05	0.000571212	0.000427222	ENSQXVG00000000237/ENSQXVG00000002375/ENSQXVG00000003194/ENSQXVG00000003247/ENSQXVG00000003526/ENSQXVG00000003974/ENSQXVG00000010391	7
Balanococcus_diminutus	molecular_function	GO:0052689	carboxylic ester hydrolase activity	6/50	90/6301	6.88624e-05	0.00062575	0.000468012	ENSQXVG00000000691/ENSQXVG00000000773/ENSQXVG00000001849/ENSQXVG00000002020/ENSQXVG00000006341/ENSQXVG00000006476	6
Balanococcus_diminutus	cellular_component	GO:0032993	protein-DNA complex	4/50	30/6301	8.26085e-05	0.000734688	0.00054949	ENSQXVG00000000040/ENSQXVG00000003052/ENSQXVG00000004119/ENSQXVG00000000408	4
Balanococcus_diminutus	biological_process	GO:0042558	pteridine-containing compound metabolic process	3/50	12/6301	9.83767e-05	0.000856697	0.000640743	ENSQXVG00000004697/ENSQXVG00000012005/ENSQXVG00000012135	3
Balanococcus_diminutus	biological_process	GO:0006631	fatty acid metabolic process	6/50	99/6301	0.000117406	0.000987114	0.000738285	ENSQXVG00000006256/ENSQXVG00000002345/ENSQXVG00000003269/ENSQXVG00000003385/ENSQXVG00000010230/ENSQXVG00000010413	6
Balanococcus_diminutus	biological_process	GO:0072330	monocarboxylic acid biosynthetic process	5/50	62/6301	0.000118076	0.000987114	0.000738285	ENSQXVG00000002345/ENSQXVG00000003269/ENSQXVG00000003385/ENSQXVG00000010230/ENSQXVG00000010413	5
Balanococcus_diminutus	molecular_function	GO:0016874	ligase activity	6/50	101/6301	0.000131201	0.00107534	0.000804268	ENSQXVG00000002345/ENSQXVG00000003269/ENSQXVG00000003385/ENSQXVG00000010230/ENSQXVG00000010413/ENSQXVG00000011880	6
Balanococcus_diminutus	molecular_function	GO:0022804	active transmembrane transporter activity	7/50	148/6301	0.000146622	0.00117861	0.000881511	ENSQXVG00000000237/ENSQXVG00000002375/ENSQXVG00000003194/ENSQXVG00000003247/ENSQXVG00000003526/ENSQXVG00000003974/ENSQXVG00000010391	7
Balanococcus_diminutus	biological_process	GO:0009636	response to toxic substance	7/50	153/6301	0.000180382	0.00142264	0.00106402	ENSQXVG00000000237/ENSQXVG00000002375/ENSQXVG00000003194/ENSQXVG00000003247/ENSQXVG00000003526/ENSQXVG00000003974/ENSQXVG00000010391	7
Balanococcus_diminutus	biological_process	GO:0046903	secretion	7/50	171/6301	0.000357811	0.00276972	0.00207154	ENSQXVG00000000237/ENSQXVG00000002375/ENSQXVG00000003194/ENSQXVG00000003247/ENSQXVG00000003526/ENSQXVG00000003974/ENSQXVG00000010391	7
Balanococcus_diminutus	molecular_function	GO:0015318	inorganic molecular entity transmembrane transporter activity	9/50	296/6301	0.000450419	0.00342318	0.00256028	ENSQXVG00000010311/ENSQXVG00000000237/ENSQXVG00000002375/ENSQXVG00000003194/ENSQXVG00000003247/ENSQXVG00000003526/ENSQXVG00000003974/ENSQXVG00000010391/ENSQXVG00000013238	9
Balanococcus_diminutus	molecular_function	GO:0015075	monoatomic ion transmembrane transporter activity	9/50	302/6301	0.000521755	0.00389453	0.00291281	ENSQXVG00000010311/ENSQXVG00000000237/ENSQXVG00000002375/ENSQXVG00000003194/ENSQXVG00000003247/ENSQXVG00000003526/ENSQXVG00000003974/ENSQXVG00000010391/ENSQXVG00000013238	9
Balanococcus_diminutus	molecular_function	GO:0016491	oxidoreductase activity	8/50	245/6301	0.000606586	0.0044483	0.00332698	ENSQXVG00000005805/ENSQXVG00000007560/ENSQXVG00000007801/ENSQXVG00000009534/ENSQXVG00000010163/ENSQXVG00000011752/ENSQXVG00000007987/ENSQXVG00000008701	8
Balanococcus_diminutus	cellular_component	GO:0005777	peroxisome	5/50	90/6301	0.000678784	0.00477412	0.00357067	ENSQXVG00000002345/ENSQXVG00000003269/ENSQXVG00000003385/ENSQXVG00000010230/ENSQXVG00000010413	5
Balanococcus_diminutus	cellular_component	GO:0042579	microbody	5/50	90/6301	0.000678784	0.00477412	0.00357067	ENSQXVG00000002345/ENSQXVG00000003269/ENSQXVG00000003385/ENSQXVG00000010230/ENSQXVG00000010413	5
Balanococcus_diminutus	biological_process	GO:0032787	monocarboxylic acid metabolic process	6/50	137/6301	0.000685281	0.00477412	0.00357067	ENSQXVG00000006256/ENSQXVG00000002345/ENSQXVG00000003269/ENSQXVG00000003385/ENSQXVG00000010230/ENSQXVG00000010413	6
Balanococcus_diminutus	biological_process	GO:0006820	monoatomic anion transport	7/50	198/6301	0.000863124	0.00591452	0.0044236	ENSQXVG00000000237/ENSQXVG00000002375/ENSQXVG00000003194/ENSQXVG00000003247/ENSQXVG00000003526/ENSQXVG00000003974/ENSQXVG00000010391	7
Balanococcus_diminutus	cellular_component	GO:0005576	extracellular region	9/50	326/6301	0.000906905	0.0059496	0.00444984	ENSQXVG00000009416/ENSQXVG00000000691/ENSQXVG00000000773/ENSQXVG00000001849/ENSQXVG00000002020/ENSQXVG00000006341/ENSQXVG00000006476/ENSQXVG00000007987/ENSQXVG00000008701	9
Balanococcus_diminutus	biological_process	GO:0016053	organic acid biosynthetic process	5/50	96/6301	0.000910944	0.0059496	0.00444984	ENSQXVG00000002345/ENSQXVG00000003269/ENSQXVG00000003385/ENSQXVG00000010230/ENSQXVG00000010413	5
Balanococcus_diminutus	biological_process	GO:0046394	carboxylic acid biosynthetic process	5/50	96/6301	0.000910944	0.0059496	0.00444984	ENSQXVG00000002345/ENSQXVG00000003269/ENSQXVG00000003385/ENSQXVG00000010230/ENSQXVG00000010413	5
Balanococcus_diminutus	biological_process	GO:0034220	monoatomic ion transmembrane transport	9/50	328/6301	0.000947411	0.00609258	0.00455678	ENSQXVG00000010311/ENSQXVG00000000237/ENSQXVG00000002375/ENSQXVG00000003194/ENSQXVG00000003247/ENSQXVG00000003526/ENSQXVG00000003974/ENSQXVG00000010391/ENSQXVG00000013238	9
Balanococcus_diminutus	molecular_function	GO:0016887	ATP hydrolysis activity	7/50	225/6301	0.00181801	0.0115141	0.00861162	ENSQXVG00000000237/ENSQXVG00000002375/ENSQXVG00000003194/ENSQXVG00000003247/ENSQXVG00000003526/ENSQXVG00000003974/ENSQXVG00000010391	7
Balanococcus_diminutus	biological_process	GO:0007526	larval somatic muscle development	3/50	35/6301	0.00257396	0.0159237	0.0119097	ENSQXVG00000000040/ENSQXVG00000003052/ENSQXVG00000004119	3
Balanococcus_diminutus	molecular_function	GO:0016788	hydrolase activity, acting on ester bonds	8/50	308/6301	0.00264946	0.0159237	0.0119097	ENSQXVG00000000691/ENSQXVG00000000773/ENSQXVG00000001849/ENSQXVG00000002020/ENSQXVG00000006341/ENSQXVG00000006476/ENSQXVG00000001272/ENSQXVG00000011037	8
Balanococcus_diminutus	biological_process	GO:0009072	aromatic amino acid metabolic process	2/50	10/6301	0.00266665	0.0159237	0.0119097	ENSQXVG00000007987/ENSQXVG00000008701	2
Balanococcus_diminutus	biological_process	GO:0040013	negative regulation of locomotion	2/50	10/6301	0.00266665	0.0159237	0.0119097	ENSQXVG00000010682/ENSQXVG00000011643	2
Balanococcus_diminutus	biological_process	GO:0006575	cellular modified amino acid metabolic process	3/50	36/6301	0.00279237	0.0164396	0.0122955	ENSQXVG00000004697/ENSQXVG00000012005/ENSQXVG00000012135	3
Balanococcus_diminutus	biological_process	GO:0060326	cell chemotaxis	2/50	12/6301	0.00387162	0.0224769	0.016811	ENSQXVG00000010682/ENSQXVG00000011643	2
Balanococcus_diminutus	biological_process	GO:0055114	obsolete oxidation-reduction process	8/50	329/6301	0.0039788	0.0227827	0.0170397	ENSQXVG00000005805/ENSQXVG00000007560/ENSQXVG00000007801/ENSQXVG00000009534/ENSQXVG00000010163/ENSQXVG00000011752/ENSQXVG00000007987/ENSQXVG00000008701	8
Balanococcus_diminutus	biological_process	GO:0006811	monoatomic ion transport	9/50	407/6301	0.00419272	0.0236832	0.0177132	ENSQXVG00000010311/ENSQXVG00000000237/ENSQXVG00000002375/ENSQXVG00000003194/ENSQXVG00000003247/ENSQXVG00000003526/ENSQXVG00000003974/ENSQXVG00000010391/ENSQXVG00000013238	9
Balanococcus_diminutus	biological_process	GO:0008610	lipid biosynthetic process	5/50	138/6301	0.00450141	0.0250878	0.0187638	ENSQXVG00000002345/ENSQXVG00000003269/ENSQXVG00000003385/ENSQXVG00000010230/ENSQXVG00000010413	5
Balanococcus_diminutus	cellular_component	GO:0005927	muscle tendon junction	2/50	14/6301	0.00528434	0.0283187	0.0211802	ENSQXVG00000010682/ENSQXVG00000011643	2
Balanococcus_diminutus	biological_process	GO:0042417	dopamine metabolic process	2/50	14/6301	0.00528434	0.0283187	0.0211802	ENSQXVG00000007987/ENSQXVG00000008701	2
Balanococcus_diminutus	biological_process	GO:0042438	melanin biosynthetic process	2/50	14/6301	0.00528434	0.0283187	0.0211802	ENSQXVG00000007987/ENSQXVG00000008701	2
Balanococcus_diminutus	molecular_function	GO:0022857	transmembrane transporter activity	9/50	425/6301	0.00557233	0.029484	0.0220517	ENSQXVG00000010311/ENSQXVG00000000237/ENSQXVG00000002375/ENSQXVG00000003194/ENSQXVG00000003247/ENSQXVG00000003526/ENSQXVG00000003974/ENSQXVG00000010391/ENSQXVG00000013238	9
Balanococcus_diminutus	molecular_function	GO:0008238	exopeptidase activity	3/50	48/6301	0.00632798	0.0330637	0.0247291	ENSQXVG00000004697/ENSQXVG00000012005/ENSQXVG00000012135	3
Balanococcus_diminutus	biological_process	GO:0032102	negative regulation of response to external stimulus	2/50	18/6301	0.00870675	0.0443832	0.0331952	ENSQXVG00000010682/ENSQXVG00000011643	2
Balanococcus_diminutus	biological_process	GO:0046189	phenol-containing compound biosynthetic process	2/50	18/6301	0.00870675	0.0443832	0.0331952	ENSQXVG00000007987/ENSQXVG00000008701	2
Balanococcus_diminutus	cellular_component	GO:0031226	obsolete intrinsic component of plasma membrane	7/50	302/6301	0.00918474	0.0462557	0.0345957	ENSQXVG00000000237/ENSQXVG00000002375/ENSQXVG00000003194/ENSQXVG00000003247/ENSQXVG00000003526/ENSQXVG00000003974/ENSQXVG00000010391	7
Balanococcus_diminutus	biological_process	GO:0055085	transmembrane transport	9/50	462/6301	0.00950697	0.0470593	0.0351967	ENSQXVG00000010311/ENSQXVG00000000237/ENSQXVG00000002375/ENSQXVG00000003194/ENSQXVG00000003247/ENSQXVG00000003526/ENSQXVG00000003974/ENSQXVG00000010391/ENSQXVG00000013238	9
Balanococcus_diminutus	biological_process	GO:0006584	catecholamine metabolic process	2/50	19/6301	0.00968206	0.0470593	0.0351967	ENSQXVG00000007987/ENSQXVG00000008701	2
Balanococcus_diminutus	biological_process	GO:0009712	catechol-containing compound metabolic process	2/50	19/6301	0.00968206	0.0470593	0.0351967	ENSQXVG00000007987/ENSQXVG00000008701	2
Coronaproctus_castanopsis	biological_process	GO:0005984	disaccharide metabolic process	3/15	13/5775	3.99319e-06	0.000631753	0.000512773	Coronaproctus_castanopsis_00007790/Coronaproctus_castanopsis_00007791/Coronaproctus_castanopsis_00007792	3
Coronaproctus_castanopsis	molecular_function	GO:0015926	glucosidase activity	3/15	14/5775	5.07432e-06	0.000631753	0.000512773	Coronaproctus_castanopsis_00007790/Coronaproctus_castanopsis_00007791/Coronaproctus_castanopsis_00007792	3
Coronaproctus_castanopsis	cellular_component	GO:0044815	obsolete DNA packaging complex	3/15	18/5775	1.13046e-05	0.00093828	0.000761572	Coronaproctus_castanopsis_00008651/Coronaproctus_castanopsis_00000281/Coronaproctus_castanopsis_00008123	3
Coronaproctus_castanopsis	cellular_component	GO:0032993	protein-DNA complex	3/15	22/5775	2.12018e-05	0.00131981	0.00107125	Coronaproctus_castanopsis_00008651/Coronaproctus_castanopsis_00000281/Coronaproctus_castanopsis_00008123	3
Coronaproctus_castanopsis	biological_process	GO:0009311	oligosaccharide metabolic process	3/15	29/5775	4.97592e-05	0.00247801	0.00201132	Coronaproctus_castanopsis_00007790/Coronaproctus_castanopsis_00007791/Coronaproctus_castanopsis_00007792	3
Coronaproctus_castanopsis	cellular_component	GO:0000785	chromatin	5/15	178/5775	6.14398e-05	0.00254975	0.00206955	Coronaproctus_castanopsis_00009510/Coronaproctus_castanopsis_00008651/Coronaproctus_castanopsis_00000281/Coronaproctus_castanopsis_00008123/Coronaproctus_castanopsis_00008455	5
Coronaproctus_castanopsis	molecular_function	GO:0042393	histone binding	3/15	40/5775	0.000132251	0.00470436	0.00381838	Coronaproctus_castanopsis_00000281/Coronaproctus_castanopsis_00008123/Coronaproctus_castanopsis_00008455	3
Coronaproctus_castanopsis	molecular_function	GO:0004553	hydrolase activity, hydrolyzing O-glycosyl compounds	3/15	46/5775	0.000201299	0.00626544	0.00508546	Coronaproctus_castanopsis_00007790/Coronaproctus_castanopsis_00007791/Coronaproctus_castanopsis_00007792	3
Coronaproctus_castanopsis	molecular_function	GO:0016798	hydrolase activity, acting on glycosyl bonds	3/15	52/5775	0.000290329	0.00803244	0.00651967	Coronaproctus_castanopsis_00007790/Coronaproctus_castanopsis_00007791/Coronaproctus_castanopsis_00007792	3
Coronaproctus_castanopsis	biological_process	GO:0044262	obsolete cellular carbohydrate metabolic process	3/15	66/5775	0.000588138	0.0146446	0.0118866	Coronaproctus_castanopsis_00007790/Coronaproctus_castanopsis_00007791/Coronaproctus_castanopsis_00007792	3
Coronaproctus_castanopsis	biological_process	GO:0006334	nucleosome assembly	2/15	15/5775	0.000648486	0.0146794	0.0119148	Coronaproctus_castanopsis_00000281/Coronaproctus_castanopsis_00008123	2
Coronaproctus_castanopsis	cellular_component	GO:0044427	obsolete chromosomal part	5/15	317/5775	0.000918285	0.0190544	0.0154659	Coronaproctus_castanopsis_00009510/Coronaproctus_castanopsis_00008651/Coronaproctus_castanopsis_00000281/Coronaproctus_castanopsis_00008123/Coronaproctus_castanopsis_00008455	5
Coronaproctus_castanopsis	cellular_component	GO:0005694	chromosome	5/15	397/5775	0.00252532	0.0483697	0.0392601	Coronaproctus_castanopsis_00009510/Coronaproctus_castanopsis_00008651/Coronaproctus_castanopsis_00000281/Coronaproctus_castanopsis_00008123/Coronaproctus_castanopsis_00008455	5
Phenacoccus_solenopsis	molecular_function	GO:0015926	glucosidase activity	9/35	19/6166	1.77886e-16	8.62748e-14	7.67719e-14	PSOL00205/PSOL01846/PSOL07593/PSOL09303/PSOL11335/PSOL08962/PSOL08963/PSOL08964/PSOL08965	9
Phenacoccus_solenopsis	molecular_function	GO:0004553	hydrolase activity, hydrolyzing O-glycosyl compounds	9/35	51/6166	5.18456e-12	1.25725e-09	1.11877e-09	PSOL00205/PSOL01846/PSOL07593/PSOL09303/PSOL11335/PSOL08962/PSOL08963/PSOL08964/PSOL08965	9
Phenacoccus_solenopsis	molecular_function	GO:0016798	hydrolase activity, acting on glycosyl bonds	9/35	59/6166	2.07682e-11	3.35752e-09	2.9877e-09	PSOL00205/PSOL01846/PSOL07593/PSOL09303/PSOL11335/PSOL08962/PSOL08963/PSOL08964/PSOL08965	9
Phenacoccus_solenopsis	biological_process	GO:0000023	maltose metabolic process	5/35	12/6166	3.36995e-09	3.26885e-07	2.90879e-07	PSOL00205/PSOL01846/PSOL07593/PSOL09303/PSOL11335	5
Phenacoccus_solenopsis	molecular_function	GO:0032450	maltose alpha-glucosidase activity	5/35	12/6166	3.36995e-09	3.26885e-07	2.90879e-07	PSOL00205/PSOL01846/PSOL07593/PSOL09303/PSOL11335	5
Phenacoccus_solenopsis	molecular_function	GO:0090599	alpha-glucosidase activity	5/35	14/6166	8.44947e-09	6.82999e-07	6.07769e-07	PSOL00205/PSOL01846/PSOL07593/PSOL09303/PSOL11335	5
Phenacoccus_solenopsis	biological_process	GO:0005984	disaccharide metabolic process	5/35	17/6166	2.57998e-08	1.78756e-06	1.59067e-06	PSOL00205/PSOL01846/PSOL07593/PSOL09303/PSOL11335	5
Phenacoccus_solenopsis	biological_process	GO:0009311	oligosaccharide metabolic process	5/35	28/6166	3.91832e-07	2.37548e-05	2.11383e-05	PSOL00205/PSOL01846/PSOL07593/PSOL09303/PSOL11335	5
Phenacoccus_solenopsis	biological_process	GO:0044262	obsolete cellular carbohydrate metabolic process	6/35	71/6166	2.3463e-06	0.00012644	0.000112513	PSOL00782/PSOL00205/PSOL01846/PSOL07593/PSOL09303/PSOL11335	6
Phenacoccus_solenopsis	cellular_component	GO:0000786	nucleosome	3/35	10/6166	1.95698e-05	0.000949134	0.00084459	PSOL00924/PSOL08218/PSOL08220	3
Phenacoccus_solenopsis	biological_process	GO:0005975	carbohydrate metabolic process	6/35	113/6166	3.48997e-05	0.00153876	0.00136927	PSOL00782/PSOL00205/PSOL01846/PSOL07593/PSOL09303/PSOL11335	6
Phenacoccus_solenopsis	cellular_component	GO:0044815	obsolete DNA packaging complex	3/35	14/6166	5.84434e-05	0.00236209	0.00210191	PSOL00924/PSOL08218/PSOL08220	3
Phenacoccus_solenopsis	biological_process	GO:1900180	regulation of protein localization to nucleus	3/35	21/6166	0.0002078	0.00775255	0.00689863	PSOL01016/PSOL09367/PSOL07108	3
Phenacoccus_solenopsis	biological_process	GO:1901657	glycosyl compound metabolic process	4/35	54/6166	0.000224988	0.00779424	0.00693573	PSOL08962/PSOL08963/PSOL08964/PSOL08965	4
Phenacoccus_solenopsis	cellular_component	GO:0032993	protein-DNA complex	3/35	24/6166	0.000312561	0.0101061	0.00899298	PSOL00924/PSOL08218/PSOL08220	3
Phenacoccus_solenopsis	molecular_function	GO:0042626	ATPase-coupled transmembrane transporter activity	4/35	68/6166	0.000547637	0.0166003	0.0147718	PSOL03438/PSOL03441/PSOL11127/PSOL06862	4
Phenacoccus_solenopsis	biological_process	GO:0003014	renal system process	3/35	30/6166	0.000612513	0.0174746	0.0155499	PSOL03438/PSOL03441/PSOL11127	3
Phenacoccus_solenopsis	molecular_function	GO:0015399	primary active transmembrane transporter activity	4/35	76/6166	0.000835428	0.0225101	0.0200307	PSOL03438/PSOL03441/PSOL11127/PSOL06862	4
Phenacoccus_solenopsis	molecular_function	GO:0015103	inorganic anion transmembrane transporter activity	3/35	41/6166	0.00154095	0.0393347	0.0350022	PSOL03438/PSOL03441/PSOL11127	3
Phenacoccus_solenopsis	biological_process	GO:0015698	inorganic anion transport	3/35	43/6166	0.00177015	0.0429261	0.038198	PSOL03438/PSOL03441/PSOL11127	3
Phenacoccus_solenopsis	biological_process	GO:0051224	negative regulation of protein transport	2/35	12/6166	0.00199365	0.0439509	0.0391099	PSOL01016/PSOL09367	2
Phenacoccus_solenopsis	biological_process	GO:1904950	negative regulation of establishment of protein localization	2/35	12/6166	0.00199365	0.0439509	0.0391099	PSOL01016/PSOL09367	2
Planococcus_citri	biological_process	GO:0010592	positive regulation of lamellipodium assembly	1/2	10/7811	0.00255902	0.0446339	0.0153051	par-6	1
Planococcus_citri	biological_process	GO:0045186	zonula adherens assembly	1/2	11/7811	0.00281474	0.0446339	0.0153051	par-6	1
Planococcus_citri	biological_process	GO:1902745	positive regulation of lamellipodium organization	1/2	11/7811	0.00281474	0.0446339	0.0153051	par-6	1
Planococcus_citri	biological_process	GO:0007430	terminal branching, open tracheal system	1/2	12/7811	0.00307043	0.0446339	0.0153051	par-6	1
Planococcus_citri	cellular_component	GO:0035003	subapical complex	1/2	12/7811	0.00307043	0.0446339	0.0153051	par-6	1
Planococcus_citri	cellular_component	GO:0097482	muscle cell postsynaptic specialization	1/2	12/7811	0.00307043	0.0446339	0.0153051	par-6	1
Planococcus_citri	biological_process	GO:0045176	apical protein localization	1/2	13/7811	0.00332608	0.0446339	0.0153051	par-6	1
Planococcus_citri	cellular_component	GO:0071013	catalytic step 2 spliceosome	1/2	13/7811	0.00332608	0.0446339	0.0153051	ncm	1
Planococcus_citri	biological_process	GO:0045196	establishment or maintenance of neuroblast polarity	1/2	14/7811	0.0035817	0.0446339	0.0153051	par-6	1
Planococcus_citri	cellular_component	GO:0098975	postsynapse of neuromuscular junction	1/2	18/7811	0.00460387	0.0446339	0.0153051	par-6	1
Planococcus_citri	biological_process	GO:0010591	regulation of lamellipodium assembly	1/2	19/7811	0.00485933	0.0446339	0.0153051	par-6	1
Planococcus_citri	biological_process	GO:0051491	positive regulation of filopodium assembly	1/2	19/7811	0.00485933	0.0446339	0.0153051	par-6	1
Planococcus_citri	biological_process	GO:1902743	regulation of lamellipodium organization	1/2	20/7811	0.00511475	0.0446339	0.0153051	par-6	1
Planococcus_citri	cellular_component	GO:0099572	postsynaptic specialization	1/2	21/7811	0.00537015	0.0446339	0.0153051	par-6	1
Planococcus_citri	biological_process	GO:0034333	adherens junction assembly	1/2	23/7811	0.00588084	0.0446339	0.0153051	par-6	1
Planococcus_citri	biological_process	GO:0120034	positive regulation of plasma membrane bounded cell projection assembly	1/2	23/7811	0.00588084	0.0446339	0.0153051	par-6	1
Planococcus_citri	biological_process	GO:0051489	regulation of filopodium assembly	1/2	27/7811	0.00690182	0.0446339	0.0153051	par-6	1
Planococcus_citri	cellular_component	GO:0005684	U2-type spliceosomal complex	1/2	30/7811	0.00766721	0.0446339	0.0153051	ncm	1
Planococcus_citri	biological_process	GO:0045197	establishment or maintenance of epithelial cell apical/basal polarity	1/2	33/7811	0.00843231	0.0446339	0.0153051	par-6	1
Planococcus_citri	biological_process	GO:0055059	asymmetric neuroblast division	1/2	34/7811	0.00868728	0.0446339	0.0153051	par-6	1
Planococcus_citri	biological_process	GO:0006469	negative regulation of protein kinase activity	1/2	37/7811	0.00945198	0.0446339	0.0153051	par-6	1
Planococcus_citri	biological_process	GO:0036445	neuronal stem cell division	1/2	37/7811	0.00945198	0.0446339	0.0153051	par-6	1
Planococcus_citri	biological_process	GO:0055057	neuroblast division	1/2	37/7811	0.00945198	0.0446339	0.0153051	par-6	1
Planococcus_citri	biological_process	GO:0060491	regulation of cell projection assembly	1/2	38/7811	0.00970682	0.0446339	0.0153051	par-6	1
Planococcus_citri	biological_process	GO:0120032	regulation of plasma membrane bounded cell projection assembly	1/2	38/7811	0.00970682	0.0446339	0.0153051	par-6	1
Planococcus_citri	biological_process	GO:0033673	negative regulation of kinase activity	1/2	40/7811	0.0102164	0.0446339	0.0153051	par-6	1
Planococcus_citri	cellular_component	GO:0045179	apical cortex	1/2	40/7811	0.0102164	0.0446339	0.0153051	par-6	1
Planococcus_citri	biological_process	GO:0034332	adherens junction organization	1/2	41/7811	0.0104711	0.0446339	0.0153051	par-6	1
Planococcus_citri	biological_process	GO:0035088	establishment or maintenance of apical/basal cell polarity	1/2	43/7811	0.0109805	0.0446339	0.0153051	par-6	1
Planococcus_citri	biological_process	GO:0061245	establishment or maintenance of bipolar cell polarity	1/2	43/7811	0.0109805	0.0446339	0.0153051	par-6	1
Planococcus_citri	cellular_component	GO:0098794	postsynapse	1/2	46/7811	0.0117443	0.0446339	0.0153051	par-6	1
Planococcus_citri	biological_process	GO:0051348	negative regulation of transferase activity	1/2	48/7811	0.0122534	0.0446339	0.0153051	par-6	1
Planococcus_citri	biological_process	GO:0007405	neuroblast proliferation	1/2	49/7811	0.0125079	0.0446339	0.0153051	par-6	1
Planococcus_citri	biological_process	GO:0048754	branching morphogenesis of an epithelial tube	1/2	49/7811	0.0125079	0.0446339	0.0153051	par-6	1
Planococcus_citri	biological_process	GO:0060446	branching involved in open tracheal system development	1/2	49/7811	0.0125079	0.0446339	0.0153051	par-6	1
Planococcus_citri	biological_process	GO:0061138	morphogenesis of a branching epithelium	1/2	50/7811	0.0127623	0.0446339	0.0153051	par-6	1
Planococcus_citri	biological_process	GO:0061351	neural precursor cell proliferation	1/2	50/7811	0.0127623	0.0446339	0.0153051	par-6	1
Planococcus_citri	cellular_component	GO:0099738	cell cortex region	1/2	51/7811	0.0130167	0.0446339	0.0153051	par-6	1
Planococcus_citri	biological_process	GO:0001763	morphogenesis of a branching structure	1/2	52/7811	0.0132711	0.0446339	0.0153051	par-6	1
Planococcus_citri	biological_process	GO:0048103	somatic stem cell division	1/2	53/7811	0.0135254	0.0446339	0.0153051	par-6	1
Planococcus_citri	biological_process	GO:0030010	establishment of cell polarity	1/2	55/7811	0.014034	0.044642	0.0153079	par-6	1
Planococcus_citri	cellular_component	GO:0043195	terminal bouton	1/2	56/7811	0.0142883	0.044642	0.0153079	par-6	1
Planococcus_citri	biological_process	GO:0072089	stem cell proliferation	1/2	57/7811	0.0145425	0.044642	0.0153079	par-6	1
Planococcus_citri	biological_process	GO:0098722	asymmetric stem cell division	1/2	63/7811	0.0160671	0.0475631	0.0163095	par-6	1
Planococcus_citri	cellular_component	GO:0043679	axon terminus	1/2	65/7811	0.016575	0.0475631	0.0163095	par-6	1
Planococcus_citri	cellular_component	GO:0044306	neuron projection terminus	1/2	65/7811	0.016575	0.0475631	0.0163095	par-6	1
Planococcus_citri	biological_process	GO:0007416	synapse assembly	1/2	69/7811	0.0175905	0.0481809	0.0165214	par-6	1
Planococcus_citri	biological_process	GO:0001933	negative regulation of protein phosphorylation	1/2	73/7811	0.0186054	0.0481809	0.0165214	par-6	1
Planococcus_citri	cellular_component	GO:0031594	neuromuscular junction	1/2	73/7811	0.0186054	0.0481809	0.0165214	par-6	1
Planococcus_citri	biological_process	GO:0043297	apical junction assembly	1/2	74/7811	0.0188591	0.0481809	0.0165214	par-6	1
Planococcus_citri	biological_process	GO:0031346	positive regulation of cell projection organization	1/2	76/7811	0.0193663	0.0481809	0.0165214	par-6	1
Planococcus_citri	biological_process	GO:0042326	negative regulation of phosphorylation	1/2	77/7811	0.0196199	0.0481809	0.0165214	par-6	1
Planococcus_citri	cellular_component	GO:0044448	obsolete cell cortex part	1/2	78/7811	0.0198734	0.0481809	0.0165214	par-6	1
Planococcus_citri	cellular_component	GO:0005681	spliceosomal complex	1/2	79/7811	0.0201269	0.0481809	0.0165214	ncm	1
Planococcus_citri	cellular_component	GO:0043296	apical junction complex	1/2	82/7811	0.0208872	0.0481809	0.0165214	par-6	1
Planococcus_citri	cellular_component	GO:0150034	distal axon	1/2	83/7811	0.0211405	0.0481809	0.0165214	par-6	1
Planococcus_citri	biological_process	GO:0007043	cell-cell junction assembly	1/2	85/7811	0.0216471	0.0481809	0.0165214	par-6	1
Planococcus_citri	biological_process	GO:0010563	negative regulation of phosphorus metabolic process	1/2	86/7811	0.0219004	0.0481809	0.0165214	par-6	1
Planococcus_citri	cellular_component	GO:0033267	obsolete axon part	1/2	86/7811	0.0219004	0.0481809	0.0165214	par-6	1
Planococcus_citri	biological_process	GO:0045936	negative regulation of phosphate metabolic process	1/2	86/7811	0.0219004	0.0481809	0.0165214	par-6	1
