# Supplementary material for: Genomic Evolution and Patterns of Horizontal Gene Transfer in Coccomorpha Species
Source: Ecol Evol. 2025 Oct 9;15(10):e72158. doi: 10.1002/ece3.72158 (PMC12510726; doi:10.1002/ece3.72158)
Supplement: Supplementary file 7 — Table S3: BUSCO assessment of the genomes of five Coccomorpha species. [file ECE3-15-e72158-s007.xlsx]

## Sheet: Sheet1
Supplementary Table S2 BUSCO assessment of the genomes of five Coccomorpha species.
Species	Complete BUSCOs	Complete and single-copy BUSCOs	Complete and duplicated BUSCOs	Fragmented BUSCOs	Missing BUSCOs	chr counts	scaffold counts
Acanthococcus lagerstroemiae	0.947	0.917	0.03	0.007	0.046	9	430
Balanococcus diminutus	0.963	0.939	0.024	0.003	0.034	5	0
Coronaproctus castanopsis	0.928	0.909	0.019	0.009	0.063	3	50
Phenacoccus solenopsis	0.945	0.885	0.06	0.013	0.042	5	584
Planococcus citri	0.958	0.889	0.069	0.007	0.035	5	4
