# Supplementary material for: Genomic Evolution and Patterns of Horizontal Gene Transfer in Coccomorpha Species
Source: Ecol Evol. 2025 Oct 9;15(10):e72158. doi: 10.1002/ece3.72158 (PMC12510726; doi:10.1002/ece3.72158)
Supplement: Supplementary file 8 — Table S4: HGT‐acquired genes identified in this study. [file ECE3-15-e72158-s001.xlsx]

## Sheet: Sheet1
Supplementary Table S3 HGT-acquired genes identified in this study.
Species	query sequence id	query sequence length	maximum bitscore possible for query sequence	sequence id of top hit	taxonomy id of top hit	lineage of top hit	evalue of top hit	bitscore of top hit	evalue of top hit within GROUP lineage	bitscore of top hit within GROUP lineage	sequence id of top hit outside of GROUP lineage	taxonomy id of top hit outside of GROUP lineage	evalue of top hit outside of GROUP lineage	bitscore of top hit outside of GROUP lineage	alien index	unique lineage(s) of top hits	no. of unique lineage(s) of top hits	recipient_no	group_no	other_no	pct of other_no
Acanthococcus_lagerstroemiae	Acanthococcus_lagerstroemiae_00925	320	653	Acanthococcus_lagerstroemiae_00925	2838189	other_Insecta	4.63e-237	653	7.47e-138	403	WP_250294744.1-931100-Wolbachia_endosymbiont_of_Oedothorax_gibbosus	931100	1.81e-164	469	0.101072	other_Insecta Proteobacteria BacteroidetesChlorobi other_Bacteria Thermodesulfobacteria Bilateria	6	3	6	291	97
Acanthococcus_lagerstroemiae	Acanthococcus_lagerstroemiae_00190	224	483	Acanthococcus_lagerstroemiae_00190	2838189	other_Insecta	4.63e-173	483	1	0	WP_114909982.1-650378-Cardinium_endosymbiont_of_Sogatella_furcifera	650378	2.12e-74	235	0.486542	BacteroidetesChlorobi Proteobacteria Cyanobacteria Actinobacteria other_Bacteria Firmicutes other_Archaea other_Insecta Planctomycetes	9	1	0	299	99.6667
Acanthococcus_lagerstroemiae	Acanthococcus_lagerstroemiae_08964	268	552	Acanthococcus_lagerstroemiae_08964	2838189	other_Insecta	7.12e-199	552	1	0	WP_158406210.1-779-Ehrlichia_ruminantium	779	3.25e-92	282	0.51087	Proteobacteria other_Insecta	2	4	0	296	98.6667
Acanthococcus_lagerstroemiae	Acanthococcus_lagerstroemiae_09230	418	820	Acanthococcus_lagerstroemiae_09230	2838189	other_Insecta	1.38e-299	820	1	0	WP_218193965.1-89586-Neoehrlichia_mikurensis	89586	2.37e-137	409	0.49878	Proteobacteria Elusimicrobia other_Bacteria Thermodesulfobacteria Aquificae Nitrospirae	6	0	0	300	100
Acanthococcus_lagerstroemiae	Acanthococcus_lagerstroemiae_05397	238	484	Acanthococcus_lagerstroemiae_05397	2838189	other_Insecta	6.79e-173	484	1	0	WP_094649714.1-1961830-Rickettsia_endosymbiont_of_Culicoides_newsteadi	1961830	2.19e-114	336	0.694215	other_Insecta Proteobacteria Actinobacteria other_Bacteria Firmicutes Cyanobacteria BacteroidetesChlorobi	7	3	0	56	94.9153
Acanthococcus_lagerstroemiae	Acanthococcus_lagerstroemiae_05489	238	484	Acanthococcus_lagerstroemiae_05489	2838189	other_Insecta	6.79e-173	484	1	0	WP_094649714.1-1961830-Rickettsia_endosymbiont_of_Culicoides_newsteadi	1961830	2.67e-108	321	0.663223	other_Insecta Proteobacteria Actinobacteria other_Bacteria Firmicutes Cyanobacteria BacteroidetesChlorobi	7	3	0	55	94.8276
Acanthococcus_lagerstroemiae	Acanthococcus_lagerstroemiae_03538	1294	2554	Acanthococcus_lagerstroemiae_03538	2838189	other_Insecta	0	2554	1	0	WP_189077639.1-1751298-Mangrovihabitans_endophyticus	1751298	7.16e-216	671	0.262725	other_Insecta Actinobacteria Cyanobacteria other_Bacteria Proteobacteria Firmicutes Thermodesulfobacteria Chloroflexi	8	37	0	263	87.6667
Acanthococcus_lagerstroemiae	Acanthococcus_lagerstroemiae_09472	198	410	Acanthococcus_lagerstroemiae_09472	2838189	other_Insecta	5.91e-145	410	1	0	WP_162816804.1-90239-Moraxella_canis	90239	2.87e-21	101	0.246341	other_Insecta Diptera Proteobacteria Planctomycetes Actinobacteria Firmicutes other_Bacteria Thermodesulfobacteria Euryarchaeota Chloroflexi BacteroidetesChlorobi	11	23	0	277	92.3333
Acanthococcus_lagerstroemiae	Acanthococcus_lagerstroemiae_09062	210	388	Acanthococcus_lagerstroemiae_09062	2838189	other_Insecta	7.28e-136	388	1	0	WP_106780017.1-2086577-Lysinibacillus_timonensis	2086577	9.08e-23	104	0.268041	other_Insecta Firmicutes BacteroidetesChlorobi Euryarchaeota DeinococcusThermus other_Bacteria Thermodesulfobacteria Proteobacteria Dictyoglomi	9	19	0	281	93.6667
Acanthococcus_lagerstroemiae	Acanthococcus_lagerstroemiae_06400	303	628	Acanthococcus_lagerstroemiae_06400	2838189	other_Insecta	1.42e-227	628	1	0	WP_190713184.1-212350-Anabaena_lutea	212350	2.12e-51	180	0.286624	other_Insecta Cyanobacteria Proteobacteria BacteroidetesChlorobi other_Bacteria Firmicutes	6	39	0	261	87
Balanococcus_diminutus	ENSQXVG00000010236	397	801	ENSQXVG00000010236	249498	other_Insecta	7.83e-293	801	1	0	WP_058291314.1-928856-Tritonibacter_multivorans	928856	7.04e-49	179	0.223471	Proteobacteria	1	0	0	25	100
Balanococcus_diminutus	ENSQXVG00000009114	1275	2527	ENSQXVG00000009114	249498	other_Insecta	0	2527	1	0	WP_189077639.1-1751298-Mangrovihabitans_endophyticus	1751298	1.13e-201	633	0.250495	other_Insecta Actinobacteria Proteobacteria Cyanobacteria other_Bacteria Thermodesulfobacteria Firmicutes	7	37	0	263	87.6667
Balanococcus_diminutus	ENSQXVG00000013682	443	881	ENSQXVG00000013682	249498	other_Insecta	0	881	1	0	WP_194847342.1-1651774-Candidatus_Neptunochlamydia_vexilliferae	1651774	8.66e-43	169	0.191827	other_Insecta other_Bacteria BacteroidetesChlorobi Spirochaetes Thermodesulfobacteria Firmicutes Deferribacteres Aquificae Euryarchaeota Proteobacteria Thermotogae	11	18	0	282	94
Balanococcus_diminutus	ENSQXVG00000004033	428	877	ENSQXVG00000004033	249498	other_Insecta	0	877	1	0	WP_047759643.1-77039-Wolbachia_endosymbiont_of_Armadillidium_vulgare	77039	4.38e-194	553	0.630559	Proteobacteria other_Insecta BacteroidetesChlorobi Thermodesulfobacteria other_Bacteria Cyanobacteria DeinococcusThermus	7	1	0	299	99.6667
Balanococcus_diminutus	ENSQXVG00000011507	599	1209	ENSQXVG00000011507	249498	other_Insecta	0	1209	1	0	WP_013935084.1-83561-Simkania_negevensis	83561	3.26e-92	303	0.25062	other_Insecta other_Bacteria BacteroidetesChlorobi Firmicutes Thermodesulfobacteria Proteobacteria	6	3	0	297	99
Balanococcus_diminutus	ENSQXVG00000011246	277	556	ENSQXVG00000011246	249498	other_Insecta	6.08e-200	556	1	0	WP_045805956.1-1441385-Rickettsia_argasii	1441385	2.49e-35	138	0.248201	Proteobacteria BacteroidetesChlorobi Nitrospirae Spirochaetes Firmicutes	5	0	0	49	100
Balanococcus_diminutus	ENSQXVG00000000071	148	295	ENSQXVG00000000071	249498	other_Insecta	3.7e-101	295	1	0	WP_160564149.1-2656763-Apibacter_sp._B2912	2656763	1.39e-16	80.1	0.271525	other_Insecta Diptera BacteroidetesChlorobi Firmicutes Proteobacteria Actinobacteria other_Bacteria Thermodesulfobacteria Euryarchaeota Aquificae Cyanobacteria Chloroflexi	12	9	0	291	97
Balanococcus_diminutus	ENSQXVG00000013240	742	1463	ENSQXVG00000013240	249498	other_Insecta	0	1463	1	0	WP_144086699.1-2597823-Cardinium_endosymbiont_of_Dermatophagoides_farinae	2597823	6.19e-46	183	0.125085	other_Insecta BacteroidetesChlorobi Thermodesulfobacteria Firmicutes Proteobacteria Spirochaetes	6	11	0	289	96.3333
Balanococcus_diminutus	ENSQXVG00000004301	575	1158	ENSQXVG00000004301	249498	other_Insecta	0	1158	1	0	WP_110265372.1-985250-Sinimarinibacterium_flocculans	985250	5e-137	418	0.360967	other_Insecta Proteobacteria Planctomycetes other_Bacteria Firmicutes Crenarchaeota Chloroflexi	7	13	0	287	95.6667
Balanococcus_diminutus	ENSQXVG00000004667	340	681	ENSQXVG00000004667	249498	other_Insecta	2.33e-247	681	1	0	WP_255228671.1-3024236-Lutispora_saccharofermentans	3024236	1.11e-68	226	0.331865	other_Insecta Firmicutes Planctomycetes other_Bacteria Synergistetes Chloroflexi Euryarchaeota Spirochaetes Proteobacteria	9	58	0	242	80.6667
Balanococcus_diminutus	ENSQXVG00000000525	739	1477	ENSQXVG00000000525	249498	other_Insecta	0	1477	1	0	WP_106874869.1-2115978-Candidatus_Phycorickettsia_trachydisci	2115978	2.71e-62	231	0.156398	other_Insecta Proteobacteria BacteroidetesChlorobi Fusobacteria Firmicutes Thermodesulfobacteria Euryarchaeota Thermotogae	8	21	0	279	93
Balanococcus_diminutus	ENSQXVG00000003531	346	590	ENSQXVG00000003531	249498	other_Insecta	4.85e-211	590	1	0	WP_074012852.1-1922216-Candidatus_Sodalis_sp._SoCistrobi	1922216	4.34e-164	470	0.79661	Proteobacteria other_Insecta	2	1	0	299	99.6667
Balanococcus_diminutus	ENSQXVG00000001018	303	601	ENSQXVG00000001018	249498	other_Insecta	4.69e-217	601	1	0	WP_266235160.1-33992-Rickettsia_rhipicephali	33992	5.92e-38	145	0.241265	other_Insecta Proteobacteria BacteroidetesChlorobi other_Bacteria Firmicutes Spirochaetes Thermodesulfobacteria Planctomycetes	8	1	0	264	99.6226
Balanococcus_diminutus	ENSQXVG00000012880	616	1241	ENSQXVG00000012880	249498	other_Insecta	0	1241	1	0	WP_094648638.1-1961830-Rickettsia_endosymbiont_of_Culicoides_newsteadi	1961830	6.81e-119	375	0.302176	Proteobacteria other_Insecta BacteroidetesChlorobi Firmicutes Fusobacteria Thermodesulfobacteria Thermotogae	7	10	0	290	96.6667
Balanococcus_diminutus	ENSQXVG00000013599	180	356	ENSQXVG00000013599	249498	other_Insecta	3.34e-124	356	1	0	WP_009052493.1-2636821-unclassified_Thermoanaerobacter	2636821	4.12e-28	111	0.311798	other_Insecta Firmicutes Actinobacteria Proteobacteria Thermodesulfobacteria BacteroidetesChlorobi Aquificae Crenarchaeota Deferribacteres Chloroflexi Spirochaetes Euryarchaeota other_Bacteria Thermotogae	14	27	0	273	91
Balanococcus_diminutus	ENSQXVG00000008400	136	278	ENSQXVG00000008400	249498	other_Insecta	1.1e-94	278	1	0	WP_201074440.1-2793075-Paraburkholderia_domus	2793075	1.23e-28	111	0.399281	other_Insecta BacteroidetesChlorobi Proteobacteria Cyanobacteria Firmicutes Thermodesulfobacteria Actinobacteria	7	7	0	111	94.0678
Balanococcus_diminutus	ENSQXVG00000006404	629	1268	ENSQXVG00000006404	249498	other_Insecta	0	1268	1	0	WP_262279019.1-2638335-unclassified_Prevotella	2638335	5.48e-62	224	0.176656	other_Insecta BacteroidetesChlorobi other_Bacteria Thermodesulfobacteria Euryarchaeota Firmicutes Spirochaetes Deferribacteres	8	1	0	299	99.6667
Balanococcus_diminutus	ENSQXVG00000011434	714	1442	ENSQXVG00000011434	249498	other_Insecta	0	1442	1	0	WP_272688296.1-2949772-Providencia_sp._PROV041	2949772	1.5e-262	750	0.520111	other_Insecta Proteobacteria Cyanobacteria other_Bacteria BacteroidetesChlorobi	5	2	0	187	98.9418
Balanococcus_diminutus	ENSQXVG00000001851	300	602	ENSQXVG00000001851	249498	other_Insecta	2.62e-217	602	1	0	WP_146011709.1-2613784-unclassified_Burkholderia	2613784	3.24e-23	107	0.177741	other_Insecta Proteobacteria Actinobacteria	3	2	0	41	95.3488
Balanococcus_diminutus	ENSQXVG00000010460	711	1358	ENSQXVG00000010460	249498	other_Insecta	0	1358	1	0	WP_194848315.1-1651774-Candidatus_Neptunochlamydia_vexilliferae	1651774	2.01e-42	172	0.126657	other_Insecta other_Bacteria Spirochaetes BacteroidetesChlorobi Thermodesulfobacteria Thermotogae Euryarchaeota Aquificae Firmicutes Deferribacteres Proteobacteria Cyanobacteria	12	13	0	287	95.6667
Balanococcus_diminutus	ENSQXVG00000000329	674	1325	ENSQXVG00000000329	249498	other_Insecta	0	1325	1	0	WP_250311567.1-931099-Rickettsia_endosymbiont_of_Oedothorax_gibbosus	931099	9.13e-44	174	0.131321	other_Insecta Proteobacteria BacteroidetesChlorobi Fusobacteria Firmicutes Thermotogae	6	36	0	264	88
Balanococcus_diminutus	ENSQXVG00000012774	670	1345	ENSQXVG00000012774	249498	other_Insecta	0	1345	1	0	WP_008580904.1-114277-spotted_fever_group	114277	1.44e-93	311	0.231227	other_Insecta Proteobacteria BacteroidetesChlorobi Firmicutes Fusobacteria	5	7	0	293	97.6667
Balanococcus_diminutus	ENSQXVG00000009209	267	530	ENSQXVG00000009209	249498	other_Insecta	4.6e-190	530	1.67e-93	283	WP_070928461.1-588-Providencia_stuartii	588	3.13e-98	295	0.0226415	Proteobacteria Bilateria other_Insecta	3	2	8	290	96.6667
Balanococcus_diminutus	ENSQXVG00000012260	642	1294	ENSQXVG00000012260	249498	other_Insecta	0	1294	1	0	WP_008580864.1-114277-spotted_fever_group	114277	4.08e-103	335	0.258887	Proteobacteria other_Insecta BacteroidetesChlorobi Firmicutes Fusobacteria	5	13	0	287	95.6667
Balanococcus_diminutus	ENSQXVG00000007561	290	582	ENSQXVG00000007561	249498	other_Insecta	5.05e-210	582	1	0	WP_026705803.1-344881-Flavobacterium_soli	344881	7.07e-22	103	0.176976	BacteroidetesChlorobi Cyanobacteria Proteobacteria Spirochaetes Euryarchaeota Firmicutes Thermodesulfobacteria other_Bacteria	8	0	0	206	100
Balanococcus_diminutus	ENSQXVG00000006241	296	600	ENSQXVG00000006241	249498	other_Insecta	5.49e-217	600	1	0	WP_127761113.1-228899-Peribacillus_asahii	228899	1.28e-22	104	0.173333	other_Insecta Firmicutes Cyanobacteria Proteobacteria other_Bacteria BacteroidetesChlorobi Diptera Spirochaetes	8	22	0	278	92.6667
Balanococcus_diminutus	ENSQXVG00000013536	710	1417	ENSQXVG00000013536	249498	other_Insecta	0	1417	1	0	WP_015419547.1-2622382-unclassified_Hydrogenobaculum	2622382	4.72e-46	182	0.12844	other_Insecta Aquificae Thermodesulfobacteria Spirochaetes BacteroidetesChlorobi Euryarchaeota Deferribacteres other_Bacteria Firmicutes Thermotogae Proteobacteria	11	16	0	284	94.6667
Balanococcus_diminutus	ENSQXVG00000008866	750	1506	ENSQXVG00000008866	249498	other_Insecta	0	1506	1	0	WP_272688296.1-2949772-Providencia_sp._PROV041	2949772	5.53e-272	775	0.514608	other_Insecta Proteobacteria other_Bacteria Cyanobacteria	4	2	0	192	98.9691
Balanococcus_diminutus	ENSQXVG00000005964	212	407	ENSQXVG00000005964	249498	other_Insecta	2.87e-143	407	1	0	WP_264788621.1-2864201-Aureispira_sp._EL160426	2864201	9.9e-27	110	0.27027	other_Insecta BacteroidetesChlorobi Firmicutes Tenericutes Spirochaetes other_Bacteria	6	45	0	255	85
Balanococcus_diminutus	ENSQXVG00000010745	313	627	ENSQXVG00000010745	249498	other_Insecta	8.87e-227	627	1.15e-137	402	WP_250294744.1-931100-Wolbachia_endosymbiont_of_Oedothorax_gibbosus	931100	4.58e-163	466	0.102073	other_Insecta Proteobacteria BacteroidetesChlorobi other_Bacteria Thermodesulfobacteria Bilateria	6	3	7	290	96.6667
Balanococcus_diminutus	ENSQXVG00000007658	227	451	ENSQXVG00000007658	249498	other_Insecta	2.66e-160	451	1	0	WP_162534225.1-247481-Candidatus_Cardinium_hertigii	247481	1.2e-41	150	0.332594	other_Insecta BacteroidetesChlorobi Firmicutes	3	46	0	254	84.6667
Balanococcus_diminutus	ENSQXVG00000013788	711	1355	ENSQXVG00000013788	249498	other_Insecta	0	1355	1	0	WP_194847342.1-1651774-Candidatus_Neptunochlamydia_vexilliferae	1651774	2.79e-42	173	0.127675	other_Insecta other_Bacteria Spirochaetes BacteroidetesChlorobi Thermotogae Euryarchaeota Thermodesulfobacteria Aquificae Firmicutes Deferribacteres Proteobacteria Cyanobacteria	12	12	0	288	96
Balanococcus_diminutus	ENSQXVG00000009742	311	615	ENSQXVG00000009742	249498	other_Insecta	2.84e-222	615	1	0	WP_264723700.1-2640676-unclassified_Wolbachia	2640676	6.95e-169	480	0.780488	Proteobacteria other_Insecta Cyanobacteria	3	2	0	298	99.3333
Balanococcus_diminutus	ENSQXVG00000007876	274	544	ENSQXVG00000007876	249498	other_Insecta	1.81e-195	544	1	0	WP_133203329.1-1663-Arthrobacter	1663	6.31e-23	104	0.191176	other_Insecta Actinobacteria Proteobacteria BacteroidetesChlorobi Cyanobacteria other_Bacteria Thaumarchaeota Planctomycetes	8	11	0	233	95.4918
Balanococcus_diminutus	ENSQXVG00000001935	518	1047	ENSQXVG00000001935	249498	other_Insecta	0	1047	1	0	WP_250310923.1-931099-Rickettsia_endosymbiont_of_Oedothorax_gibbosus	931099	1.87e-37	156	0.148997	other_Insecta Proteobacteria BacteroidetesChlorobi Firmicutes Fusobacteria Thermotogae Spirochaetes other_Bacteria Thermodesulfobacteria	9	24	0	276	92
Balanococcus_diminutus	ENSQXVG00000008729	658	1319	ENSQXVG00000008729	249498	other_Insecta	0	1319	1	0	WP_221179605.1-247481-Candidatus_Cardinium_hertigii	247481	2.02e-40	167	0.126611	other_Insecta BacteroidetesChlorobi Proteobacteria Fusobacteria Firmicutes Thermotogae	6	16	0	284	94.6667
Balanococcus_diminutus	ENSQXVG00000005725	379	746	ENSQXVG00000005725	249498	other_Insecta	5.96e-272	746	1	0	WP_253309000.1-2884482-Rickettsia_endosymbiont_of_Ceutorhynchus_assimilis	2884482	1.3e-27	120	0.160858	other_Insecta Proteobacteria BacteroidetesChlorobi Firmicutes	4	1	0	62	98.4127
Balanococcus_diminutus	ENSQXVG00000010183	416	818	ENSQXVG00000010183	249498	other_Insecta	4.8e-299	818	1	0	WP_044147968.1-945-Ehrlichia_chaffeensis	945	1.57e-138	412	0.503667	Proteobacteria Thermodesulfobacteria	2	0	0	300	100
Balanococcus_diminutus	ENSQXVG00000003322	341	712	ENSQXVG00000003322	249498	other_Insecta	1.6e-259	712	5.13e-45	165	WP_016950747.1-163908-Anabaena_sp._PCC_7108	163908	5.71e-59	201	0.0505618	other_Insecta Cyanobacteria Proteobacteria	3	38	0	262	87.3333
Balanococcus_diminutus	ENSQXVG00000000797	458	901	ENSQXVG00000000797	249498	other_Insecta	0	901	1	0	WP_150019984.1-2630326-unclassified_Pantoea	2630326	1.31e-198	568	0.630411	Proteobacteria Chloroflexi Actinobacteria BacteroidetesChlorobi Firmicutes Euryarchaeota other_Bacteria Thermotogae Aquificae	9	0	0	300	100
Balanococcus_diminutus	ENSQXVG00000009796	931	1840	ENSQXVG00000009796	249498	other_Insecta	0	1840	1	0	WP_277360242.1-1068590-Rickettsia_asembonensis	1068590	6.9e-28	132	0.0717391	other_Insecta Proteobacteria Firmicutes Fusobacteria BacteroidetesChlorobi Thermotogae other_Bacteria	7	14	0	286	95.3333
Balanococcus_diminutus	ENSQXVG00000011744	550	1116	ENSQXVG00000011744	249498	other_Insecta	0	1116	1	0	WP_243018173.1-247481-Candidatus_Cardinium_hertigii	247481	1.21e-90	298	0.267025	other_Insecta BacteroidetesChlorobi other_Bacteria Thermodesulfobacteria Firmicutes Proteobacteria Spirochaetes	7	2	0	298	99.3333
Balanococcus_diminutus	ENSQXVG00000011933	680	1382	ENSQXVG00000011933	249498	other_Insecta	0	1382	1	0	WP_106874869.1-2115978-Candidatus_Phycorickettsia_trachydisci	2115978	1.14e-38	163	0.117945	other_Insecta Proteobacteria Firmicutes BacteroidetesChlorobi Fusobacteria Thermotogae	6	16	0	284	94.6667
Balanococcus_diminutus	ENSQXVG00000013675	599	1216	ENSQXVG00000013675	249498	other_Insecta	0	1216	1	0	WP_243018173.1-247481-Candidatus_Cardinium_hertigii	247481	8.82e-95	310	0.254934	other_Insecta BacteroidetesChlorobi other_Bacteria Firmicutes Thermodesulfobacteria Proteobacteria	6	2	0	298	99.3333
Balanococcus_diminutus	ENSQXVG00000010099	565	1084	ENSQXVG00000010099	249498	other_Insecta	0	1084	1	0	WP_066970377.1-55758-Methanobrevibacter_filiformis	55758	6.01e-50	191	0.176199	other_Insecta Euryarchaeota Spirochaetes BacteroidetesChlorobi Thermodesulfobacteria Aquificae Firmicutes other_Bacteria Deferribacteres Proteobacteria Thermotogae	11	13	0	287	95.6667
Balanococcus_diminutus	ENSQXVG00000006108	303	603	ENSQXVG00000006108	249498	other_Insecta	8.11e-218	603	1	0	WP_243518731.1-2641185-unclassified_Candidatus_Cardinium	2641185	1.35e-36	142	0.235489	other_Insecta BacteroidetesChlorobi Proteobacteria Firmicutes other_Bacteria Thermodesulfobacteria Planctomycetes Spirochaetes	8	1	0	145	99.3151
Balanococcus_diminutus	ENSQXVG00000008149	360	731	ENSQXVG00000008149	249498	other_Insecta	1.19e-266	731	1	0	WP_008580864.1-114277-spotted_fever_group	114277	7.54e-62	218	0.298222	Proteobacteria BacteroidetesChlorobi other_Insecta Firmicutes Fusobacteria	5	9	0	291	97
Balanococcus_diminutus	ENSQXVG00000011820	216	434	ENSQXVG00000011820	249498	other_Insecta	8.28e-154	434	1	0	WP_024428236.1-561879-Bacillus_safensis	561879	1.06e-18	89	0.205069	other_Insecta Firmicutes Proteobacteria Diptera Spirochaetes Actinobacteria	6	22	0	278	92.6667
Balanococcus_diminutus	ENSQXVG00000000309	662	1273	ENSQXVG00000000309	249498	other_Insecta	0	1273	1	0	WP_250310923.1-931099-Rickettsia_endosymbiont_of_Oedothorax_gibbosus	931099	2.66e-103	336	0.263943	Proteobacteria BacteroidetesChlorobi other_Insecta Firmicutes Fusobacteria	5	6	0	294	98
Balanococcus_diminutus	ENSQXVG00000009884	369	741	ENSQXVG00000009884	249498	other_Insecta	5.27e-270	741	1	0	WP_250310877.1-931099-Rickettsia_endosymbiont_of_Oedothorax_gibbosus	931099	1.76e-20	101	0.136302	other_Insecta Proteobacteria Thermotogae Firmicutes Fusobacteria BacteroidetesChlorobi other_Archaea Thermodesulfobacteria	8	9	0	189	95.4545
Balanococcus_diminutus	ENSQXVG00000002436	544	1110	ENSQXVG00000002436	249498	other_Insecta	0	1110	1	0	WP_207688938.1-45656-Desulfonema_limicola	45656	3.18e-14	87	0.0783784	other_Insecta Thermodesulfobacteria BacteroidetesChlorobi Firmicutes Proteobacteria Fusobacteria other_Bacteria Euryarchaeota	8	5	0	129	96.2687
Balanococcus_diminutus	ENSQXVG00000012864	268	539	ENSQXVG00000012864	249498	other_Insecta	1.55e-193	539	1	0	WP_253307865.1-2884482-Rickettsia_endosymbiont_of_Ceutorhynchus_assimilis	2884482	5.18e-97	295	0.54731	Proteobacteria Firmicutes BacteroidetesChlorobi	3	0	0	300	100
Balanococcus_diminutus	ENSQXVG00000003324	362	706	ENSQXVG00000003324	249498	other_Insecta	1.6e-256	706	1	0	WP_253309000.1-2884482-Rickettsia_endosymbiont_of_Ceutorhynchus_assimilis	2884482	6.79e-27	118	0.167139	other_Insecta Proteobacteria BacteroidetesChlorobi Cyanobacteria Nitrospirae	5	1	0	64	98.4615
Balanococcus_diminutus	ENSQXVG00000004789	202	392	ENSQXVG00000004789	249498	other_Insecta	1.18e-137	392	1	0	WP_168464637.1-2732593-Wolbachia_endosymbiont_of_Ctenocephalides_felis_wCfeT	2732593	2.89e-74	232	0.591837	Proteobacteria BacteroidetesChlorobi other_Insecta other_Bacteria Thermodesulfobacteria Cyanobacteria DeinococcusThermus	7	1	0	299	99.6667
Balanococcus_diminutus	ENSQXVG00000001763	257	523	ENSQXVG00000001763	249498	other_Insecta	8.28e-188	523	1	0	WP_125910507.1-1503053-Burkholderia_singularis	1503053	3.22e-23	105	0.200765	other_Insecta Proteobacteria other_Bacteria	3	2	0	66	97.0588
Balanococcus_diminutus	ENSQXVG00000013439	699	1377	ENSQXVG00000013439	249498	other_Insecta	0	1377	1	0	WP_242987664.1-2293182-Ruminococcus_sp._AM09_18_1	2293182	2.92e-17	97.4	0.0707335	other_Insecta Firmicutes Fusobacteria BacteroidetesChlorobi Spirochaetes	5	16	0	284	94.6667
Balanococcus_diminutus	ENSQXVG00000001583	504	1036	ENSQXVG00000001583	249498	other_Insecta	0	1036	1	0	WP_106874869.1-2115978-Candidatus_Phycorickettsia_trachydisci	2115978	3.47e-19	102	0.0984556	other_Insecta Proteobacteria Firmicutes	3	30	0	159	84.127
Balanococcus_diminutus	ENSQXVG00000007164	360	707	ENSQXVG00000007164	249498	other_Insecta	3.36e-257	707	1	0	WP_253301917.1-2883236-Wolbachia_endosymbiont_of_Psylliodes_chrysocephala	2883236	2.27e-179	511	0.722772	Proteobacteria other_Insecta Diptera	3	4	0	296	98.6667
Balanococcus_diminutus	ENSQXVG00000000223	112	236	ENSQXVG00000000223	249498	other_Insecta	1.1e-78	236	1	0	WP_146011709.1-2613784-unclassified_Burkholderia	2613784	2.97e-22	98.2	0.416102	other_Insecta Proteobacteria Actinobacteria	3	2	0	46	95.8333
Balanococcus_diminutus	ENSQXVG00000004440	588	1182	ENSQXVG00000004440	249498	other_Insecta	0	1182	1	0	WP_194848151.1-1651774-Candidatus_Neptunochlamydia_vexilliferae	1651774	6.69e-96	313	0.264805	other_Insecta other_Bacteria BacteroidetesChlorobi Thermodesulfobacteria Firmicutes Proteobacteria Thermotogae Deferribacteres Spirochaetes	9	3	0	297	99
Balanococcus_diminutus	ENSQXVG00000000017	506	1016	ENSQXVG00000000017	249498	other_Insecta	0	1016	1	0	WP_250310892.1-931099-Rickettsia_endosymbiont_of_Oedothorax_gibbosus	931099	6.04e-75	253	0.249016	Proteobacteria BacteroidetesChlorobi other_Insecta Firmicutes Fusobacteria Thermodesulfobacteria Actinobacteria Spirochaetes	8	7	0	293	97.6667
Balanococcus_diminutus	ENSQXVG00000007455	153	310	ENSQXVG00000007455	249498	other_Insecta	8.62e-107	310	1	0	WP_111572092.1-43595-Halanaerobium_saccharolyticum	43595	5.68e-18	90.1	0.290645	other_Insecta Firmicutes Euryarchaeota BacteroidetesChlorobi Proteobacteria Deferribacteres Thermotogae other_Bacteria Spirochaetes Aquificae Thermodesulfobacteria Cyanobacteria	12	4	0	275	98.5663
Balanococcus_diminutus	ENSQXVG00000014071	286	585	ENSQXVG00000014071	249498	other_Insecta	3.17e-211	585	1	0	WP_213157297.1-2795736-Parachlamydia_sp._AcF125	2795736	8.82e-51	188	0.321368	other_Bacteria Proteobacteria	2	0	0	13	100
Balanococcus_diminutus	ENSQXVG00000010950	307	606	ENSQXVG00000010950	249498	other_Insecta	9.49e-219	606	1	0	WP_014552512.1-2331-Halanaerobium_praevalens	2331	1.33e-17	94	0.155116	other_Insecta Firmicutes BacteroidetesChlorobi Proteobacteria Cyanobacteria other_Bacteria Thermodesulfobacteria Aquificae Spirochaetes Thermotogae Deferribacteres Euryarchaeota	12	13	0	287	95.6667
Balanococcus_diminutus	ENSQXVG00000008693	274	569	ENSQXVG00000008693	249498	other_Insecta	2.22e-205	569	1	0	WP_123663617.1-247481-Candidatus_Cardinium_hertigii	247481	1.43e-54	186	0.326889	BacteroidetesChlorobi Proteobacteria other_Insecta Cyanobacteria Firmicutes Fusobacteria other_Bacteria	7	1	0	299	99.6667
Coronaproctus_castanopsis	Coronaproctus_castanopsis_00008680	1542	2388	Coronaproctus_castanopsis_00008680	3041021	other_Insecta	0	2388	1	0	WP_176225929.1-2754717-Candidatus_Hakubanella_thermoalkaliphilus	2754717	1.53e-43	168	0.0703518	Actinobacteria Thermotogae Nitrospirae Firmicutes Thermodesulfobacteria Synergistetes other_Bacteria Proteobacteria BacteroidetesChlorobi Euryarchaeota Deferribacteres other_Insecta Cyanobacteria Planctomycetes Chloroflexi	15	3	0	297	99
Coronaproctus_castanopsis	Coronaproctus_castanopsis_00001284	373	738	Coronaproctus_castanopsis_00001284	3041021	other_Insecta	5.93e-269	738	1	0	WP_067034169.1-1806667-Marinomonas_gallaica	1806667	2.3e-55	194	0.262873	other_Insecta Proteobacteria other_Bacteria Thermodesulfobacteria Cyanobacteria Actinobacteria Firmicutes Armatimonadetes Planctomycetes Nitrospirae Euryarchaeota	11	52	0	248	82.6667
Coronaproctus_castanopsis	Coronaproctus_castanopsis_00004449	302	626	Coronaproctus_castanopsis_00004449	3041021	other_Insecta	7.58e-227	626	1	0	WP_137666270.1-531300-Sphaerospermopsis_reniformis	531300	1.46e-51	181	0.289137	other_Insecta Cyanobacteria Proteobacteria BacteroidetesChlorobi other_Bacteria Planctomycetes Firmicutes	7	40	0	260	86.6667
Coronaproctus_castanopsis	Coronaproctus_castanopsis_00002426	256	511	Coronaproctus_castanopsis_00002426	3041021	other_Insecta	4.08e-183	511	1	0	WP_100074774.1-1265445-Chryseobacterium_camelliae	1265445	1.04e-33	134	0.262231	other_Insecta BacteroidetesChlorobi other_Bacteria Proteobacteria Firmicutes Thermodesulfobacteria Actinobacteria Cyanobacteria	8	48	0	252	84
Coronaproctus_castanopsis	Coronaproctus_castanopsis_00001287	372	733	Coronaproctus_castanopsis_00001287	3041021	other_Insecta	1.06e-266	733	1	0	WP_199384564.1-2798584-Geomesophilobacter_sediminis	2798584	1.57e-37	147	0.200546	other_Insecta Thermodesulfobacteria Proteobacteria other_Bacteria Nitrospirae Cyanobacteria BacteroidetesChlorobi Firmicutes Spirochaetes Chloroflexi	10	43	0	257	85.6667
Coronaproctus_castanopsis	Coronaproctus_castanopsis_00001365	348	675	Coronaproctus_castanopsis_00001365	3041021	other_Insecta	8.4e-245	675	1	0	WP_099515700.1-1882682-Microvirga_ossetica	1882682	5.61e-53	187	0.277037	other_Insecta Proteobacteria Firmicutes other_Bacteria Cyanobacteria Thermodesulfobacteria Actinobacteria Planctomycetes DeinococcusThermus Nitrospirae Armatimonadetes BacteroidetesChlorobi	12	54	0	246	82
Coronaproctus_castanopsis	Coronaproctus_castanopsis_00002050	808	1476	Coronaproctus_castanopsis_00002050	3041021	other_Insecta	0	1476	1	0	WP_250311567.1-931099-Rickettsia_endosymbiont_of_Oedothorax_gibbosus	931099	3.15e-43	174	0.117886	Proteobacteria BacteroidetesChlorobi other_Insecta Fusobacteria Firmicutes Euryarchaeota Thermotogae other_Bacteria	8	8	0	292	97.3333
Coronaproctus_castanopsis	Coronaproctus_castanopsis_00002423	350	680	Coronaproctus_castanopsis_00002423	3041021	other_Insecta	1.45e-246	680	1	0	WP_176064066.1-2590199-Anaeromyxobacter_diazotrophicus	2590199	1.39e-37	147	0.216176	other_Insecta other_Bacteria Proteobacteria Thermodesulfobacteria Firmicutes Planctomycetes Nitrospirae Cyanobacteria BacteroidetesChlorobi Actinobacteria	10	35	0	265	88.3333
Coronaproctus_castanopsis	Coronaproctus_castanopsis_00001288	397	774	Coronaproctus_castanopsis_00001288	3041021	other_Insecta	2.58e-282	774	1	0	WP_011522171.1-658062-Candidatus_Koribacter_versatilis	658062	8.57e-53	188	0.242894	other_Insecta other_Bacteria Spirochaetes Proteobacteria Thermodesulfobacteria Cyanobacteria Planctomycetes Nitrospirae Armatimonadetes Firmicutes BacteroidetesChlorobi Actinobacteria	12	52	0	248	82.6667
Coronaproctus_castanopsis	Coronaproctus_castanopsis_00002425	351	680	Coronaproctus_castanopsis_00002425	3041021	other_Insecta	1.11e-246	680	1	0	WP_211535432.1-2823372-Marinomonas_vulgaris	2823372	3.41e-48	174	0.255882	other_Insecta Proteobacteria Actinobacteria Cyanobacteria Firmicutes Nitrospirae other_Bacteria BacteroidetesChlorobi Euryarchaeota Chloroflexi	10	40	0	260	86.6667
Coronaproctus_castanopsis	Coronaproctus_castanopsis_00005968	634	1221	Coronaproctus_castanopsis_00005968	3041021	other_Insecta	0	1221	1	0	WP_008580864.1-114277-spotted_fever_group	114277	7.69e-67	239	0.195741	other_Insecta Proteobacteria BacteroidetesChlorobi Fusobacteria Firmicutes Thermotogae Euryarchaeota Thermodesulfobacteria	8	4	0	296	98.6667
Coronaproctus_castanopsis	Coronaproctus_castanopsis_00001289	168	337	Coronaproctus_castanopsis_00001289	3041021	other_Insecta	5.66e-117	337	1	0	WP_007416136.1-1032527-Pedosphaera_parvula	1032527	6e-25	107	0.317507	other_Insecta other_Bacteria Firmicutes Proteobacteria BacteroidetesChlorobi Thermodesulfobacteria Euryarchaeota Cyanobacteria Actinobacteria	9	52	0	248	82.6667
Coronaproctus_castanopsis	Coronaproctus_castanopsis_00002420	347	699	Coronaproctus_castanopsis_00002420	3041021	other_Insecta	2.75e-254	699	1	0	WP_054967834.1-471514-Alicyclobacillus_ferrooxydans	471514	2.63e-60	206	0.294707	other_Insecta other_Bacteria Firmicutes Thermodesulfobacteria Cyanobacteria Planctomycetes Proteobacteria Actinobacteria Nitrospirae Spirochaetes	10	53	0	247	82.3333
Coronaproctus_castanopsis	Coronaproctus_castanopsis_00001296	319	620	Coronaproctus_castanopsis_00001296	3041021	other_Insecta	7.84e-224	620	1	0	WP_007416136.1-1032527-Pedosphaera_parvula	1032527	6.28e-50	178	0.287097	other_Insecta other_Bacteria Thermodesulfobacteria Proteobacteria Nitrospirae Cyanobacteria Firmicutes BacteroidetesChlorobi Euryarchaeota Planctomycetes Actinobacteria Spirochaetes Aquificae	13	53	0	247	82.3333
Coronaproctus_castanopsis	Coronaproctus_castanopsis_00006073	84	167	Coronaproctus_castanopsis_00006073	3041021	other_Insecta	1.46e-52	167	1	0	WP_193877130.1-1828648-Oculatella_sp._LEGE_06141	1828648	6.07e-17	79.3	0.47485	other_Insecta Cyanobacteria BacteroidetesChlorobi Proteobacteria Firmicutes Armatimonadetes Planctomycetes Actinobacteria Fusobacteria Chloroflexi other_Bacteria	11	7	0	118	94.4
Coronaproctus_castanopsis	Coronaproctus_castanopsis_00007134	228	384	Coronaproctus_castanopsis_00007134	3041021	other_Insecta	9.54e-134	384	1	0	WP_162534225.1-247481-Candidatus_Cardinium_hertigii	247481	1.24e-41	150	0.390625	other_Insecta BacteroidetesChlorobi Firmicutes other_Bacteria	4	28	0	272	90.6667
Coronaproctus_castanopsis	Coronaproctus_castanopsis_00001366	364	716	Coronaproctus_castanopsis_00001366	3041021	other_Insecta	1.43e-260	716	1	0	WP_034427895.1-93172-Candidatus_Entotheonella_palauensis	93172	2.53e-49	178	0.248603	other_Insecta other_Bacteria Proteobacteria Thermodesulfobacteria Spirochaetes Firmicutes Cyanobacteria Nitrospirae BacteroidetesChlorobi Planctomycetes Actinobacteria Euryarchaeota	12	53	0	247	82.3333
Coronaproctus_castanopsis	Coronaproctus_castanopsis_00001370	341	666	Coronaproctus_castanopsis_00001370	3041021	other_Insecta	2.22e-241	666	1	0	WP_176064066.1-2590199-Anaeromyxobacter_diazotrophicus	2590199	4.27e-58	200	0.3003	other_Insecta other_Bacteria Proteobacteria Firmicutes Cyanobacteria Thermodesulfobacteria Nitrospirae BacteroidetesChlorobi Armatimonadetes Actinobacteria	10	52	0	248	82.6667
Coronaproctus_castanopsis	Coronaproctus_castanopsis_00001286	464	909	Coronaproctus_castanopsis_00001286	3041021	other_Insecta	0	909	1	0	WP_061414752.1-1776443-Lactococcus_sp._DD01	1776443	1.47e-50	184	0.20242	other_Insecta Firmicutes other_Bacteria Thermodesulfobacteria Proteobacteria Spirochaetes Nitrospirae Actinobacteria Cyanobacteria BacteroidetesChlorobi	10	38	0	262	87.3333
Coronaproctus_castanopsis	Coronaproctus_castanopsis_00005991	711	1413	Coronaproctus_castanopsis_00005991	3041021	other_Insecta	0	1413	1	0	WP_008580864.1-114277-spotted_fever_group	114277	5.37e-57	214	0.151451	other_Insecta Proteobacteria BacteroidetesChlorobi Firmicutes Fusobacteria	5	12	0	167	93.2961
Coronaproctus_castanopsis	Coronaproctus_castanopsis_00009441	211	411	Coronaproctus_castanopsis_00009441	3041021	other_Insecta	7.95e-145	411	1	0	WP_079476858.1-1371-Marinococcus_halophilus	1371	8.75e-19	93.6	0.227737	other_Insecta Firmicutes Tenericutes Proteobacteria Euryarchaeota BacteroidetesChlorobi other_Bacteria Aquificae	8	14	0	286	95.3333
Coronaproctus_castanopsis	Coronaproctus_castanopsis_00001222	276	521	Coronaproctus_castanopsis_00001222	3041021	other_Insecta	2.08e-186	521	1	0	WP_136354574.1-2567941-Metabacillus_sediminilitoris	2567941	8.44e-18	93.6	0.179655	other_Insecta Diptera Firmicutes Proteobacteria BacteroidetesChlorobi Cyanobacteria other_Bacteria Armatimonadetes Actinobacteria	9	47	0	253	84.3333
Coronaproctus_castanopsis	Coronaproctus_castanopsis_00001285	351	698	Coronaproctus_castanopsis_00001285	3041021	other_Insecta	7.58e-254	698	1	0	WP_211619493.1-2812896-Leptolyngbya_sp._7M	2812896	7.95e-61	207	0.296562	other_Insecta Cyanobacteria Firmicutes other_Bacteria Thermodesulfobacteria Proteobacteria Planctomycetes Actinobacteria Spirochaetes Nitrospirae Armatimonadetes BacteroidetesChlorobi	12	50	0	250	83.3333
Coronaproctus_castanopsis	Coronaproctus_castanopsis_00005639	277	533	Coronaproctus_castanopsis_00005639	3041021	other_Insecta	4.23e-191	533	1	0	WP_028581264.1-231447-Desulfogranum_japonicum	231447	4.13e-36	140	0.262664	other_Insecta Proteobacteria Thermodesulfobacteria other_Bacteria Cyanobacteria Firmicutes BacteroidetesChlorobi Actinobacteria Chloroflexi Euryarchaeota	10	58	0	242	80.6667
Coronaproctus_castanopsis	Coronaproctus_castanopsis_00001086	346	673	Coronaproctus_castanopsis_00001086	3041021	other_Insecta	4.16e-244	673	1	0	WP_206825938.1-2795386-Methylacidiphilum_sp._IT6	2795386	2.84e-59	203	0.301634	other_Insecta other_Bacteria Proteobacteria Thermodesulfobacteria Cyanobacteria Firmicutes Actinobacteria Spirochaetes Planctomycetes Nitrospirae DeinococcusThermus	11	52	0	248	82.6667
Coronaproctus_castanopsis	Coronaproctus_castanopsis_00005603	1295	2575	Coronaproctus_castanopsis_00005603	3041021	other_Insecta	0	2575	1	0	WP_189077639.1-1751298-Mangrovihabitans_endophyticus	1751298	9.48e-191	605	0.234951	other_Insecta Actinobacteria Cyanobacteria Thermodesulfobacteria other_Bacteria Proteobacteria Firmicutes	7	37	0	263	87.6667
Coronaproctus_castanopsis	Coronaproctus_castanopsis_00001217	715	1466	Coronaproctus_castanopsis_00001217	3041021	other_Insecta	0	1466	1	0	WP_209466583.1-557451-Symbiobacterium_terraclitae	557451	1.72e-99	329	0.22442	Firmicutes Cyanobacteria other_Bacteria Proteobacteria BacteroidetesChlorobi Planctomycetes Thermodesulfobacteria Euryarchaeota Actinobacteria other_Insecta	10	1	0	178	99.4413
Coronaproctus_castanopsis	Coronaproctus_castanopsis_00000549	489	968	Coronaproctus_castanopsis_00000549	3041021	other_Insecta	0	968	1	0	WP_250311567.1-931099-Rickettsia_endosymbiont_of_Oedothorax_gibbosus	931099	1.17e-22	111	0.114669	other_Insecta Proteobacteria Fusobacteria BacteroidetesChlorobi Firmicutes other_Bacteria Actinobacteria	7	20	0	85	80.9524
Coronaproctus_castanopsis	Coronaproctus_castanopsis_00000503	240	481	Coronaproctus_castanopsis_00000503	3041021	other_Insecta	1.31e-171	481	1	0	WP_226333482.1-2859768-Echinicola_marina	2859768	3.49e-27	115	0.239085	other_Insecta BacteroidetesChlorobi Proteobacteria other_Bacteria Planctomycetes Thaumarchaeota Firmicutes Cyanobacteria Nitrospirae Thermodesulfobacteria DeinococcusThermus Actinobacteria	12	22	0	278	92.6667
Coronaproctus_castanopsis	Coronaproctus_castanopsis_00005992	692	1230	Coronaproctus_castanopsis_00005992	3041021	other_Insecta	0	1230	1	0	WP_008580864.1-114277-spotted_fever_group	114277	6.74e-47	186	0.15122	Proteobacteria Fusobacteria other_Insecta Firmicutes Thermodesulfobacteria Actinobacteria	6	4	0	296	98.6667
Coronaproctus_castanopsis	Coronaproctus_castanopsis_00001363	349	688	Coronaproctus_castanopsis_00001363	3041021	other_Insecta	5.96e-250	688	1	0	WP_028581264.1-231447-Desulfogranum_japonicum	231447	1.14e-59	204	0.296512	other_Insecta Thermodesulfobacteria Firmicutes other_Bacteria Cyanobacteria Proteobacteria Nitrospirae Spirochaetes Planctomycetes BacteroidetesChlorobi	10	50	0	250	83.3333
Coronaproctus_castanopsis	Coronaproctus_castanopsis_00001283	355	699	Coronaproctus_castanopsis_00001283	3041021	other_Insecta	3.61e-254	699	1	0	WP_206825938.1-2795386-Methylacidiphilum_sp._IT6	2795386	4.55e-57	197	0.281831	other_Insecta other_Bacteria Proteobacteria Firmicutes Cyanobacteria Planctomycetes Thermodesulfobacteria Nitrospirae Euryarchaeota Actinobacteria BacteroidetesChlorobi	11	44	0	256	85.3333
Coronaproctus_castanopsis	Coronaproctus_castanopsis_00001368	343	673	Coronaproctus_castanopsis_00001368	3041021	other_Insecta	3.29e-244	673	1	0	WP_206825938.1-2795386-Methylacidiphilum_sp._IT6	2795386	2.5e-56	195	0.289747	other_Insecta other_Bacteria Thermodesulfobacteria Proteobacteria Firmicutes Cyanobacteria Nitrospirae Spirochaetes Actinobacteria BacteroidetesChlorobi Euryarchaeota Planctomycetes	12	52	0	248	82.6667
Coronaproctus_castanopsis	Coronaproctus_castanopsis_00001291	341	669	Coronaproctus_castanopsis_00001291	3041021	other_Insecta	1.9e-242	669	1	0	WP_027708885.1-202772-Zooshikella_ganghwensis	202772	5.14e-57	197	0.294469	other_Insecta Proteobacteria other_Bacteria Thermodesulfobacteria Firmicutes Spirochaetes Cyanobacteria Nitrospirae Planctomycetes Aquificae	10	52	0	248	82.6667
Coronaproctus_castanopsis	Coronaproctus_castanopsis_00001848	530	1013	Coronaproctus_castanopsis_00001848	3041021	other_Insecta	0	1013	1	0	WP_250310923.1-931099-Rickettsia_endosymbiont_of_Oedothorax_gibbosus	931099	2.57e-69	243	0.239882	Proteobacteria BacteroidetesChlorobi other_Insecta Firmicutes Fusobacteria Thermodesulfobacteria Euryarchaeota	7	8	0	292	97.3333
Coronaproctus_castanopsis	Coronaproctus_castanopsis_00006388	813	1519	Coronaproctus_castanopsis_00006388	3041021	other_Insecta	0	1519	1	0	WP_094649318.1-1961830-Rickettsia_endosymbiont_of_Culicoides_newsteadi	1961830	1.1e-91	310	0.204082	Proteobacteria BacteroidetesChlorobi other_Insecta Firmicutes Fusobacteria other_Bacteria Thermodesulfobacteria Euryarchaeota	8	4	0	296	98.6667
Coronaproctus_castanopsis	Coronaproctus_castanopsis_00001290	363	716	Coronaproctus_castanopsis_00001290	3041021	other_Insecta	1.88e-260	716	1	0	WP_190486316.1-2692859-Pseudanabaena_sp._FACHB_2040	2692859	7.57e-58	200	0.27933	other_Insecta Cyanobacteria other_Bacteria Proteobacteria Firmicutes Thermodesulfobacteria Spirochaetes Nitrospirae Planctomycetes Armatimonadetes BacteroidetesChlorobi Actinobacteria	12	53	0	247	82.3333
Coronaproctus_castanopsis	Coronaproctus_castanopsis_00005970	643	1258	Coronaproctus_castanopsis_00005970	3041021	other_Insecta	0	1258	1	0	WP_008580904.1-114277-spotted_fever_group	114277	4.99e-89	298	0.236884	Proteobacteria BacteroidetesChlorobi other_Insecta Fusobacteria Firmicutes Thermotogae Euryarchaeota	7	3	0	297	99
Coronaproctus_castanopsis	Coronaproctus_castanopsis_00005990	736	1439	Coronaproctus_castanopsis_00005990	3041021	other_Insecta	0	1439	1	0	WP_008580904.1-114277-spotted_fever_group	114277	3.76e-67	243	0.168867	other_Insecta Proteobacteria BacteroidetesChlorobi Fusobacteria Firmicutes	5	8	0	292	97.3333
Coronaproctus_castanopsis	Coronaproctus_castanopsis_00009259	345	700	Coronaproctus_castanopsis_00009259	3041021	other_Insecta	1.16e-254	700	1	0	WP_150017184.1-2608041-Pantoea_sp._M_9	2608041	3.08e-16	89.4	0.127714	other_Insecta Proteobacteria BacteroidetesChlorobi Actinobacteria Firmicutes Nitrospirae Planctomycetes other_Bacteria Chloroflexi Euryarchaeota Streptophyta Cyanobacteria	12	9	0	179	95.2128
Coronaproctus_castanopsis	Coronaproctus_castanopsis_00001292	714	1388	Coronaproctus_castanopsis_00001292	3041021	other_Insecta	0	1388	1	0	WP_135482543.1-2759953-Natronospirillum_operosum	2759953	7.48e-59	211	0.152017	other_Insecta Proteobacteria Firmicutes other_Bacteria Thermodesulfobacteria Cyanobacteria Spirochaetes Armatimonadetes Actinobacteria Nitrospirae BacteroidetesChlorobi Planctomycetes	12	51	0	249	83
Coronaproctus_castanopsis	Coronaproctus_castanopsis_00002424	367	731	Coronaproctus_castanopsis_00002424	3041021	other_Insecta	2.06e-266	731	1	0	WP_230997489.1-2897342-Geomonas_sp._RF6	2897342	1.55e-61	209	0.28591	other_Insecta Thermodesulfobacteria Cyanobacteria Proteobacteria other_Bacteria Firmicutes Actinobacteria Planctomycetes Spirochaetes Nitrospirae	10	52	0	248	82.6667
Coronaproctus_castanopsis	Coronaproctus_castanopsis_00005016	355	713	Coronaproctus_castanopsis_00005016	3041021	other_Insecta	1.67e-259	713	1	0	WP_200281361.1-2800584-Campylobacter_sp._2018MI35	2800584	2.7e-39	150	0.210379	other_Insecta other_Bacteria Proteobacteria	3	3	0	297	99
Coronaproctus_castanopsis	Coronaproctus_castanopsis_00001362	346	682	Coronaproctus_castanopsis_00001362	3041021	other_Insecta	9.13e-248	682	1	0	WP_099515700.1-1882682-Microvirga_ossetica	1882682	1.63e-58	201	0.294721	other_Insecta Proteobacteria other_Bacteria Cyanobacteria Thermodesulfobacteria Firmicutes Nitrospirae Planctomycetes Actinobacteria BacteroidetesChlorobi	10	52	0	248	82.6667
Coronaproctus_castanopsis	Coronaproctus_castanopsis_00001282	355	681	Coronaproctus_castanopsis_00001282	3041021	other_Insecta	1.06e-246	681	1	0	WP_176064066.1-2590199-Anaeromyxobacter_diazotrophicus	2590199	1.96e-75	245	0.359765	other_Insecta other_Bacteria Proteobacteria Firmicutes Thermodesulfobacteria Cyanobacteria Planctomycetes Spirochaetes Actinobacteria Nitrospirae Armatimonadetes	11	52	0	248	82.6667
Coronaproctus_castanopsis	Coronaproctus_castanopsis_00001295	352	687	Coronaproctus_castanopsis_00001295	3041021	other_Insecta	1.52e-249	687	1	0	WP_230997489.1-2897342-Geomonas_sp._RF6	2897342	2.64e-51	182	0.26492	other_Insecta Thermodesulfobacteria Planctomycetes other_Bacteria Cyanobacteria Proteobacteria Nitrospirae BacteroidetesChlorobi Spirochaetes Firmicutes Actinobacteria	11	50	0	250	83.3333
Coronaproctus_castanopsis	Coronaproctus_castanopsis_00007063	278	561	Coronaproctus_castanopsis_00007063	3041021	other_Insecta	6.85e-202	561	1	0	WP_158459365.1-294-Pseudomonas_fluorescens	294	5.43e-21	99.4	0.177184	other_Insecta Proteobacteria Actinobacteria BacteroidetesChlorobi Cyanobacteria Firmicutes Nitrospirae Planctomycetes	8	11	0	92	89.3204
Coronaproctus_castanopsis	Coronaproctus_castanopsis_00005989	709	1424	Coronaproctus_castanopsis_00005989	3041021	other_Insecta	0	1424	1	0	WP_094649318.1-1961830-Rickettsia_endosymbiont_of_Culicoides_newsteadi	1961830	7.02e-93	311	0.218399	Proteobacteria BacteroidetesChlorobi other_Insecta Firmicutes Thermotogae Fusobacteria Spirochaetes	7	10	0	290	96.6667
Coronaproctus_castanopsis	Coronaproctus_castanopsis_00006050	543	1091	Coronaproctus_castanopsis_00006050	3041021	other_Insecta	0	1091	1	0	WP_008580904.1-114277-spotted_fever_group	114277	5.25e-88	293	0.268561	Proteobacteria BacteroidetesChlorobi other_Insecta Firmicutes Fusobacteria Thermodesulfobacteria other_Bacteria Spirochaetes	8	9	0	291	97
Coronaproctus_castanopsis	Coronaproctus_castanopsis_00002421	349	689	Coronaproctus_castanopsis_00002421	3041021	other_Insecta	2.95e-250	689	1	0	WP_176064066.1-2590199-Anaeromyxobacter_diazotrophicus	2590199	2.31e-66	221	0.320755	other_Insecta other_Bacteria Firmicutes Proteobacteria Actinobacteria Thermodesulfobacteria Cyanobacteria Planctomycetes Spirochaetes Nitrospirae Armatimonadetes	11	50	0	250	83.3333
Coronaproctus_castanopsis	Coronaproctus_castanopsis_00001367	347	677	Coronaproctus_castanopsis_00001367	3041021	other_Insecta	9.46e-246	677	1	0	WP_018290522.1-1134055-Verrucomicrobium_sp._3C	1134055	4.29e-48	174	0.257016	other_Insecta other_Bacteria Thermodesulfobacteria Proteobacteria Cyanobacteria Firmicutes Nitrospirae Spirochaetes Planctomycetes Actinobacteria Armatimonadetes BacteroidetesChlorobi Euryarchaeota	13	52	0	248	82.6667
Coronaproctus_castanopsis	Coronaproctus_castanopsis_00001364	356	700	Coronaproctus_castanopsis_00001364	3041021	other_Insecta	1.94e-254	700	1	0	WP_099515700.1-1882682-Microvirga_ossetica	1882682	1.06e-55	194	0.277143	other_Insecta Proteobacteria Thermodesulfobacteria Firmicutes other_Bacteria Cyanobacteria Planctomycetes BacteroidetesChlorobi Nitrospirae Armatimonadetes Actinobacteria	11	43	0	257	85.6667
Coronaproctus_castanopsis	Coronaproctus_castanopsis_00001293	361	711	Coronaproctus_castanopsis_00001293	3041021	other_Insecta	1.09e-258	711	1	0	WP_206825938.1-2795386-Methylacidiphilum_sp._IT6	2795386	6.65e-47	171	0.240506	other_Insecta other_Bacteria Thermodesulfobacteria Proteobacteria Firmicutes Cyanobacteria Armatimonadetes Actinobacteria Nitrospirae Spirochaetes Planctomycetes Euryarchaeota DeinococcusThermus	13	54	0	246	82
Coronaproctus_castanopsis	Coronaproctus_castanopsis_00001196	192	377	Coronaproctus_castanopsis_00001196	3041021	other_Insecta	4.87e-132	377	1	0	WP_107593089.1-71237-Mammaliicoccus_vitulinus	71237	3.65e-48	169	0.448276	other_Insecta Firmicutes Proteobacteria other_Bacteria BacteroidetesChlorobi Euryarchaeota Thermodesulfobacteria Cyanobacteria Spirochaetes Planctomycetes	10	52	0	248	82.6667
Phenacoccus_solenopsis	PSOL01636	432	870	PSOL01636	483260	other_Insecta	0	870	1	0	WP_168464638.1-2732593-Wolbachia_endosymbiont_of_Ctenocephalides_felis_wCfeT	2732593	9.13e-185	530	0.609195	Proteobacteria other_Insecta BacteroidetesChlorobi Thermodesulfobacteria other_Bacteria Cyanobacteria DeinococcusThermus	7	1	0	299	99.6667
Phenacoccus_solenopsis	PSOL05935	178	363	PSOL05935	483260	other_Insecta	5.16e-127	363	1	0	WP_024847184.1-2644704-unclassified_Aminobacter	2644704	2.61e-28	114	0.31405	Proteobacteria Actinobacteria other_Insecta	3	2	0	298	99.3333
Phenacoccus_solenopsis	PSOL09942	417	822	PSOL09942	483260	other_Insecta	2.2e-300	822	1	0	WP_006009913.1-945-Ehrlichia_chaffeensis	945	1.07e-136	407	0.495134	Proteobacteria	1	0	0	300	100
Phenacoccus_solenopsis	PSOL00567	338	678	PSOL00567	483260	other_Insecta	3.3e-246	678	1	0	WP_253302986.1-2886377-Wolbachia_endosymbiont_of_Phyllotreta_cruciferae	2886377	1.74e-168	482	0.710914	other_Insecta Proteobacteria Diptera	3	4	0	296	98.6667
Phenacoccus_solenopsis	PSOL10177	485	979	PSOL10177	483260	other_Insecta	0	979	1	0	WP_261342940.1-2527971-Gimesia_algae	2527971	8.78e-91	297	0.303371	other_Insecta Planctomycetes Proteobacteria other_Bacteria Crenarchaeota Firmicutes Actinobacteria	7	15	0	285	95
Phenacoccus_solenopsis	PSOL04134	413	777	PSOL04134	483260	other_Insecta	7.71e-283	777	1.19e-109	340	WP_159128824.1-1010676-Candidatus_Tremblaya_phenacola	1010676	2.81e-149	441	0.129987	Proteobacteria Bilateria Eumetazoa other_Insecta	4	3	7	290	96.6667
Phenacoccus_solenopsis	PSOL03760	238	468	PSOL03760	483260	other_Insecta	2.45e-166	468	1	0	WP_264682639.1-2954014-Wolbachia_endosymbiont_(group_B)_of_Euphydryas_aurinia	2954014	2.71e-70	223	0.476496	Proteobacteria other_Insecta Firmicutes other_Bacteria Thermodesulfobacteria Deferribacteres Actinobacteria	7	3	0	297	99
Phenacoccus_solenopsis	PSOL05730	198	399	PSOL05730	483260	other_Insecta	1.56e-140	399	1	0	WP_174448540.1-1874277-Conexivisphaera_calida	1874277	3.04e-25	110	0.275689	other_Insecta Thaumarchaeota Euryarchaeota other_Bacteria Firmicutes BacteroidetesChlorobi Dictyoglomi Proteobacteria Thermodesulfobacteria Cyanobacteria DeinococcusThermus Tenericutes	12	12	0	288	96
Phenacoccus_solenopsis	PSOL01610	296	585	PSOL01610	483260	other_Insecta	4.85e-211	585	1	0	WP_255228671.1-3024236-Lutispora_saccharofermentans	3024236	4.74e-67	220	0.376068	other_Insecta Firmicutes Planctomycetes other_Bacteria Synergistetes Chloroflexi Gemmatimonadetes Euryarchaeota Thermodesulfobacteria DeinococcusThermus	10	57	0	243	81
Phenacoccus_solenopsis	PSOL08709	273	547	PSOL08709	483260	other_Insecta	1.01e-196	547	1	0	WP_253307865.1-2884482-Rickettsia_endosymbiont_of_Ceutorhynchus_assimilis	2884482	7.06e-101	305	0.557587	Proteobacteria Firmicutes BacteroidetesChlorobi Dictyoglomi Planctomycetes Nitrospirae	6	0	0	300	100
Phenacoccus_solenopsis	PSOL06040	417	875	PSOL06040	483260	other_Insecta	0	875	1	0	WP_127836624.1-2769420-Clostridium_prolinivorans	2769420	1.75e-57	207	0.236571	other_Insecta Firmicutes Diptera Proteobacteria BacteroidetesChlorobi Tenericutes Thermotogae	7	49	0	251	83.6667
Phenacoccus_solenopsis	PSOL01595	366	749	PSOL01595	483260	other_Insecta	2.62e-273	749	3.21e-42	158	WP_220611948.1-984207-Sphaerospermopsis_torques_reginae	984207	9.11e-55	191	0.0440587	other_Insecta Cyanobacteria other_Bacteria Proteobacteria	4	39	0	261	87
Phenacoccus_solenopsis	PSOL04901	240	486	PSOL04901	483260	other_Insecta	1.37e-173	486	1	0	WP_158459365.1-294-Pseudomonas_fluorescens	294	1.66e-20	97.1	0.199794	other_Insecta Proteobacteria BacteroidetesChlorobi Cyanobacteria Actinobacteria other_Bacteria Thaumarchaeota Planctomycetes	8	8	0	189	95.9391
Phenacoccus_solenopsis	PSOL06005	216	434	PSOL06005	483260	other_Insecta	8.28e-154	434	1	0	WP_162534225.1-247481-Candidatus_Cardinium_hertigii	247481	3.7e-43	153	0.352535	other_Insecta BacteroidetesChlorobi other_Bacteria Firmicutes	4	22	0	278	92.6667
Phenacoccus_solenopsis	PSOL08840	219	438	PSOL08840	483260	other_Insecta	3.12e-155	438	2.61e-78	246	WP_015272818.1-1273132-Liberibacter_crescens	1273132	3.31e-94	286	0.0913242	Proteobacteria other_Insecta	2	11	0	289	96.3333
Phenacoccus_solenopsis	PSOL08257	1177	2352	PSOL08257	483260	other_Insecta	0	2352	1	0	WP_166172651.1-2653851-Rubrobacter_tropicus	2653851	1.05e-199	617	0.26233	other_Insecta Actinobacteria other_Bacteria Cyanobacteria Thermodesulfobacteria Proteobacteria Firmicutes Chloroflexi	8	36	0	264	88
Planococcus_citri	LOC135836756	664	1310	LOC135836756	170843	other_Insecta	0	1310	1	0	WP_094649453.1-1961830-Rickettsia_endosymbiont_of_Culicoides_newsteadi	1961830	7.9e-35	151	0.115267	other_Insecta Proteobacteria BacteroidetesChlorobi Euryarchaeota Firmicutes Actinobacteria Thermotogae Fusobacteria other_Bacteria	9	29	0	168	85.2792
Planococcus_citri	LOC135834853	510	1037	LOC135834853	170843	other_Insecta	0	1037	1	0	WP_008580864.1-114277-spotted_fever_group	114277	2.33e-88	293	0.282546	Proteobacteria BacteroidetesChlorobi other_Insecta Fusobacteria Firmicutes Thermodesulfobacteria	6	7	0	293	97.6667
Planococcus_citri	LOC135839748	187	358	LOC135839748	170843	other_Insecta	9.85e-125	358	1	0	WP_196270984.1-2791025-Microvirga_alba	2791025	1.37e-17	88.6	0.247486	Proteobacteria other_Insecta	2	1	0	299	99.6667
Planococcus_citri	LOC135842810	677	1345	LOC135842810	170843	other_Insecta	0	1345	1	0	WP_008580904.1-114277-spotted_fever_group	114277	3.53e-29	134	0.0996283	other_Insecta Proteobacteria Firmicutes BacteroidetesChlorobi Thermotogae Fusobacteria other_Archaea	7	49	0	251	83.6667
Planococcus_citri	LOC135842108	416	830	LOC135842108	170843	other_Insecta	9.03e-304	830	1	0	WP_044147968.1-945-Ehrlichia_chaffeensis	945	1.58e-143	424	0.510843	Proteobacteria Thermodesulfobacteria	2	0	0	300	100
Planococcus_citri	LOC135837939	776	1548	LOC135837939	170843	other_Insecta	0	1548	1	0	WP_250311567.1-931099-Rickettsia_endosymbiont_of_Oedothorax_gibbosus	931099	9.56e-31	137	0.0885013	other_Insecta Proteobacteria BacteroidetesChlorobi Firmicutes other_Bacteria Fusobacteria	6	25	0	275	91.6667
Planococcus_citri	LOC135832686	428	876	LOC135832686	170843	other_Insecta	0	876	1	0	WP_047759643.1-77039-Wolbachia_endosymbiont_of_Armadillidium_vulgare	77039	1.5e-187	537	0.613014	other_Insecta Proteobacteria BacteroidetesChlorobi Thermodesulfobacteria other_Bacteria Cyanobacteria DeinococcusThermus	7	2	0	298	99.3333
Planococcus_citri	LOC135837351	588	1196	LOC135837351	170843	other_Insecta	0	1196	1	0	WP_039914693.1-162-Treponema_phagedenis	162	1.4e-31	139	0.116221	other_Insecta Spirochaetes Firmicutes Euryarchaeota BacteroidetesChlorobi Aquificae Deferribacteres Proteobacteria Thermodesulfobacteria Fusobacteria other_Bacteria	11	9	0	291	97
Planococcus_citri	LOC135845066	294	585	LOC135845066	170843	other_Insecta	5.9e-211	585	1	0	WP_214143750.1-545-Citrobacter_koseri	545	6.39e-108	324	0.553846	other_Insecta Proteobacteria Diptera	3	3	0	297	99
Planococcus_citri	LOC135846737	507	1013	LOC135846737	170843	other_Insecta	0	1013	1	0	WP_194848080.1-1651774-Candidatus_Neptunochlamydia_vexilliferae	1651774	1.34e-44	174	0.171767	other_Insecta other_Bacteria Spirochaetes Euryarchaeota BacteroidetesChlorobi Thermodesulfobacteria Thermotogae Firmicutes Proteobacteria	9	12	0	288	96
Planococcus_citri	LOC135842877	234	419	LOC135842877	170843	other_Insecta	2.9e-147	419	1	0	WP_223890863.1-2826995-Sulfurovum_sp._TSL6	2826995	1.68e-24	109	0.260143	other_Insecta other_Bacteria Euryarchaeota Firmicutes Proteobacteria Chrysiogenetes Thaumarchaeota BacteroidetesChlorobi DeinococcusThermus Tenericutes Cyanobacteria Dictyoglomi Aquificae Actinobacteria Planctomycetes	15	14	0	286	95.3333
Planococcus_citri	LOC135847954	419	826	LOC135847954	170843	other_Insecta	3.82e-302	826	1	0	WP_250238790.1-931101-Cardinium_endosymbiont_of_Oedothorax_gibbosus	931101	4.55e-187	532	0.644068	BacteroidetesChlorobi Proteobacteria Thermodesulfobacteria	3	0	0	300	100
Planococcus_citri	LOC135834581	249	517	LOC135834581	170843	other_Insecta	1.74e-185	517	1	0	WP_146011709.1-2613784-unclassified_Burkholderia	2613784	6.45e-41	152	0.294004	other_Insecta Proteobacteria Actinobacteria	3	1	0	51	98.0769
Planococcus_citri	LOC135839009	340	673	LOC135839009	170843	other_Insecta	2.6e-244	673	1	0	WP_265036746.1-2953978-Wolbachia_endosymbiont_(group_A)_of_Anomoia_purmunda	2953978	1.87e-27	119	0.17682	other_Insecta Proteobacteria Nitrospirae other_Bacteria BacteroidetesChlorobi	5	2	0	10	83.3333
Planococcus_citri	LOC135837100	441	885	LOC135837100	170843	other_Insecta	0	885	1	0	WP_025422763.1-1239307-Sodalis_praecaptivus	1239307	1.13e-232	650	0.734463	Proteobacteria other_Insecta	2	34	0	266	88.6667
Planococcus_citri	LOC135840456	238	479	LOC135840456	170843	other_Insecta	6.52e-171	479	2.41e-102	304	WP_070928461.1-588-Providencia_stuartii	588	9.95e-104	308	0.00835073	Proteobacteria Bilateria other_Insecta	3	5	8	287	95.6667
Planococcus_citri	LOC135849616	230	379	LOC135849616	170843	other_Insecta	2.14e-131	379	1	0	WP_087687251.1-1986994-Pandoraea_sp._PE_S2R_1	1986994	3.04e-14	80.5	0.212401	Proteobacteria Firmicutes Thaumarchaeota BacteroidetesChlorobi Chloroflexi Planctomycetes other_Bacteria Nitrospirae Actinobacteria Thermodesulfobacteria	10	0	0	121	100
Planococcus_citri	LOC135836458	287	581	LOC135836458	170843	other_Insecta	1.15e-209	581	1	0	WP_271284072.1-2926469-Silvania_hatchlandensis	2926469	2.52e-115	342	0.58864	other_Insecta Proteobacteria Diptera	3	4	0	296	98.6667
Planococcus_citri	LOC135843703	611	1217	LOC135843703	170843	other_Insecta	0	1217	1	0	WP_008580904.1-114277-spotted_fever_group	114277	4.92e-119	375	0.308135	other_Insecta Proteobacteria BacteroidetesChlorobi Firmicutes Thermotogae Fusobacteria	6	11	0	289	96.3333
Planococcus_citri	LOC135837699	696	1365	LOC135837699	170843	other_Insecta	0	1365	1	0	WP_149590998.1-138074-Serratia_symbiotica	138074	3.9e-235	666	0.487912	other_Insecta Proteobacteria Diptera Actinobacteria Cyanobacteria Chloroflexi	6	11	0	289	96.3333
Planococcus_citri	LOC135843271	226	450	LOC135843271	170843	other_Insecta	7.05e-160	450	1	0	WP_162534225.1-247481-Candidatus_Cardinium_hertigii	247481	1.18e-38	142	0.315556	other_Insecta BacteroidetesChlorobi Firmicutes Tenericutes other_Bacteria	5	27	0	273	91
Planococcus_citri	LOC135840363	490	985	LOC135840363	170843	other_Insecta	0	985	1	0	WP_094649318.1-1961830-Rickettsia_endosymbiont_of_Culicoides_newsteadi	1961830	5.71e-83	278	0.282234	Proteobacteria BacteroidetesChlorobi other_Insecta Firmicutes Fusobacteria	5	6	0	294	98
Planococcus_citri	LOC135840219	680	1365	LOC135840219	170843	other_Insecta	0	1365	1	0	WP_005910881.1-76859-Fusobacterium_animalis	76859	4.66e-30	136	0.0996337	other_Insecta Fusobacteria Firmicutes BacteroidetesChlorobi Proteobacteria Thermodesulfobacteria other_Archaea	7	10	0	290	96.6667
Planococcus_citri	LOC135845621	312	555	LOC135845621	170843	other_Insecta	1.83e-198	555	1	0	WP_074012625.1-1922216-Candidatus_Sodalis_sp._SoCistrobi	1922216	1.56e-100	306	0.551351	other_Insecta Proteobacteria Diptera other_Bacteria	4	3	0	297	99
Planococcus_citri	LOC135833987	999	2017	LOC135833987	170843	other_Insecta	0	2017	1	0	WP_160716733.1-1233460-Chitinophaga_solisilvae	1233460	0	1050	0.520575	other_Insecta BacteroidetesChlorobi Proteobacteria Cyanobacteria	4	4	0	296	98.6667
Planococcus_citri	LOC135843984	275	556	LOC135843984	170843	other_Insecta	2.58e-200	556	1	0	WP_158459365.1-294-Pseudomonas_fluorescens	294	2.38e-24	108	0.194245	other_Insecta Proteobacteria Actinobacteria BacteroidetesChlorobi other_Bacteria Cyanobacteria Thaumarchaeota Planctomycetes	8	11	0	289	96.3333
Planococcus_citri	LOC135843362	560	1086	LOC135843362	170843	other_Insecta	0	1086	1	0	WP_221179568.1-247481-Candidatus_Cardinium_hertigii	247481	4.6e-32	138	0.127072	other_Insecta BacteroidetesChlorobi Firmicutes Proteobacteria Fusobacteria Euryarchaeota Thermotogae	7	8	0	292	97.3333
Planococcus_citri	LOC135831310	398	798	LOC135831310	170843	other_Insecta	6.96e-292	798	1	0	WP_257460763.1-2970465-Archangium_sp._CY_1	2970465	2.76e-56	199	0.249373	other_Bacteria Proteobacteria Actinobacteria	3	0	0	112	100
Planococcus_citri	LOC135844218	377	768	LOC135844218	170843	other_Insecta	1.48e-280	768	1	0	WP_047759643.1-77039-Wolbachia_endosymbiont_of_Armadillidium_vulgare	77039	2.1e-152	446	0.580729	other_Insecta Proteobacteria BacteroidetesChlorobi Thermodesulfobacteria Cyanobacteria other_Bacteria DeinococcusThermus	7	4	0	296	98.6667
Planococcus_citri	LOC135837780	329	632	LOC135837777	170843	other_Insecta	3.21e-228	632	1	0	WP_133282214.1-2304601-Cardinium_endosymbiont_of_Culicoides_punctatus	2304601	7.64e-17	89.4	0.141456	other_Insecta BacteroidetesChlorobi Proteobacteria other_Bacteria Cyanobacteria	5	1	0	12	92.3077
Planococcus_citri	LOC135844362	578	1160	LOC135844362	170843	other_Insecta	0	1160	1	0	WP_013935084.1-83561-Simkania_negevensis	83561	1.06e-86	288	0.248276	other_Insecta other_Bacteria Firmicutes BacteroidetesChlorobi Thermodesulfobacteria Thermotogae Euryarchaeota Deferribacteres Proteobacteria Spirochaetes Aquificae Cyanobacteria	12	3	0	297	99
Planococcus_citri	LOC135834799	568	1112	LOC135834799	170843	other_Insecta	0	1112	1	0	WP_194848151.1-1651774-Candidatus_Neptunochlamydia_vexilliferae	1651774	5.19e-79	268	0.241007	other_Insecta other_Bacteria BacteroidetesChlorobi Thermodesulfobacteria Thermotogae Spirochaetes Firmicutes Proteobacteria Euryarchaeota Deferribacteres Aquificae Cyanobacteria	12	3	0	297	99
Planococcus_citri	LOC135844025	621	1247	LOC135844025	170843	other_Insecta	0	1247	1	0	WP_008580904.1-114277-spotted_fever_group	114277	8.75e-109	349	0.279872	other_Insecta Proteobacteria BacteroidetesChlorobi Fusobacteria Firmicutes Spirochaetes	6	14	0	286	95.3333
Planococcus_citri	LOC135843934	626	1246	LOC135843934	170843	other_Insecta	0	1246	1	0	WP_250311304.1-931099-Rickettsia_endosymbiont_of_Oedothorax_gibbosus	931099	4.8e-93	308	0.247191	other_Insecta Proteobacteria BacteroidetesChlorobi Fusobacteria Firmicutes Thermodesulfobacteria Thermotogae	7	13	0	287	95.6667
Planococcus_citri	LOC135847485	501	985	LOC135847485	170843	other_Insecta	0	985	1	0	WP_250238465.1-931101-Cardinium_endosymbiont_of_Oedothorax_gibbosus	931101	3.71e-258	721	0.73198	BacteroidetesChlorobi	1	0	0	300	100
Planococcus_citri	LOC135845732	233	474	LOC135845732	170843	other_Insecta	2.99e-169	474	1	0	WP_194966832.1-2777155-Rickettsia_endosymbiont_of_Cardiosporidium_cionae	2777155	1.21e-17	90.5	0.190928	other_Insecta Proteobacteria BacteroidetesChlorobi	3	3	0	208	98.5782
Planococcus_citri	LOC135848173	471	949	LOC135848173	170843	other_Insecta	0	949	1	0	WP_094649318.1-1961830-Rickettsia_endosymbiont_of_Culicoides_newsteadi	1961830	6.62e-95	308	0.324552	Proteobacteria BacteroidetesChlorobi other_Insecta Fusobacteria Thermotogae Firmicutes Euryarchaeota	7	10	0	290	96.6667
Planococcus_citri	LOC135846129	456	940	LOC135846129	170843	other_Insecta	0	940	1	0	WP_045218844.1-617001-Desulfonatronum_thioautotrophicum	617001	2e-31	137	0.145745	other_Insecta Thermodesulfobacteria BacteroidetesChlorobi Euryarchaeota Thermotogae Proteobacteria Firmicutes other_Bacteria	8	12	0	80	86.9565
Planococcus_citri	LOC135838072	652	1333	LOC135838072	170843	other_Insecta	0	1333	1	0	WP_250310923.1-931099-Rickettsia_endosymbiont_of_Oedothorax_gibbosus	931099	3.61e-100	328	0.246062	Proteobacteria BacteroidetesChlorobi Firmicutes Fusobacteria other_Insecta Euryarchaeota Thermotogae	7	1	0	299	99.6667
Planococcus_citri	LOC135839843	682	1367	LOC135839843	170843	other_Insecta	0	1367	1	0	WP_207687731.1-45656-Desulfonema_limicola	45656	4.54e-43	173	0.126554	other_Insecta Thermodesulfobacteria Firmicutes other_Bacteria Thermotogae Euryarchaeota BacteroidetesChlorobi Spirochaetes Proteobacteria Deferribacteres DeinococcusThermus	11	4	0	296	98.6667
Planococcus_citri	LOC135845834	458	933	LOC135845834	170843	other_Insecta	0	933	1	0	WP_276750875.1-167-Treponema_succinifaciens	167	1.96e-33	142	0.152197	other_Insecta Spirochaetes Thermodesulfobacteria Euryarchaeota BacteroidetesChlorobi Proteobacteria Firmicutes Thermotogae Fusobacteria	9	14	0	146	91.25
Planococcus_citri	LOC135837573	472	938	LOC135837573	170843	other_Insecta	0	938	1	0	WP_265036972.1-2953978-Wolbachia_endosymbiont_(group_A)_of_Anomoia_purmunda	2953978	2.21e-192	552	0.588486	Proteobacteria other_Insecta	2	2	0	298	99.3333
Planococcus_citri	LOC135839405	673	1367	LOC135839405	170843	other_Insecta	0	1367	1	0	WP_194847659.1-1651774-Candidatus_Neptunochlamydia_vexilliferae	1651774	4e-33	145	0.106072	other_Insecta other_Bacteria Thermotogae Euryarchaeota Spirochaetes Deferribacteres Firmicutes Thermodesulfobacteria Aquificae Cyanobacteria BacteroidetesChlorobi Proteobacteria	12	13	0	287	95.6667
Planococcus_citri	LOC135840211	707	1417	LOC135840211	170843	other_Insecta	0	1417	1	0	WP_023607575.1-76859-Fusobacterium_animalis	76859	7.27e-30	135	0.0952717	other_Insecta Fusobacteria Firmicutes BacteroidetesChlorobi	4	9	0	291	97
Planococcus_citri	LOC135838940	685	1360	LOC135838940	170843	other_Insecta	0	1360	1	0	WP_123663012.1-247481-Candidatus_Cardinium_hertigii	247481	4.3e-31	140	0.102941	other_Insecta Proteobacteria BacteroidetesChlorobi Firmicutes Thermotogae Fusobacteria Thermodesulfobacteria other_Bacteria	8	40	0	260	86.6667
Planococcus_citri	LOC135833230	503	996	LOC135833230	170843	other_Insecta	0	996	1	0	WP_188153130.1-1301914-Wolbachia_endosymbiont_of_Pentalonia_nigronervosa	1301914	4.86e-219	621	0.623494	Proteobacteria other_Insecta Diptera Firmicutes	4	8	0	292	97.3333
Planococcus_citri	LOC135843881	722	1436	LOC135843881	170843	other_Insecta	0	1436	1	0	WP_008580864.1-114277-spotted_fever_group	114277	1.77e-57	216	0.150418	other_Insecta Proteobacteria BacteroidetesChlorobi Firmicutes Fusobacteria Thermodesulfobacteria	6	11	0	289	96.3333
Planococcus_citri	LOC135839878	731	1463	LOC135839878	170843	other_Insecta	0	1463	1	0	WP_094649453.1-1961830-Rickettsia_endosymbiont_of_Culicoides_newsteadi	1961830	2.99e-28	132	0.0902256	other_Insecta Proteobacteria BacteroidetesChlorobi Fusobacteria Firmicutes Thermotogae	6	34	0	266	88.6667
Planococcus_citri	LOC135842393	298	590	LOC135842393	170843	other_Insecta	1.19e-212	590	1	0	WP_266235160.1-33992-Rickettsia_rhipicephali	33992	9.45e-20	97.4	0.165085	Proteobacteria BacteroidetesChlorobi other_Bacteria Firmicutes	4	0	0	57	100
Planococcus_citri	LOC135848688	575	1161	LOC135848688	170843	other_Insecta	0	1161	1	0	WP_110265372.1-985250-Sinimarinibacterium_flocculans	985250	7.84e-139	423	0.364341	other_Insecta Proteobacteria Planctomycetes other_Bacteria Crenarchaeota Firmicutes Chloroflexi	7	13	0	287	95.6667
Planococcus_citri	LOC135836867	725	1472	LOC135836867	170843	other_Insecta	0	1472	1	0	WP_064048244.1-305-Ralstonia_solanacearum	305	2.3e-205	605	0.411005	other_Insecta Proteobacteria	2	4	0	251	98.4314
Planococcus_citri	LOC135845102	318	625	LOC135845102	170843	other_Insecta	7.57e-226	625	1	0	WP_045805956.1-1441385-Rickettsia_argasii	1441385	9.81e-29	122	0.1952	other_Insecta Proteobacteria Cyanobacteria	3	3	0	297	99
Planococcus_citri	LOC135837578	443	891	LOC135837578	170843	other_Insecta	0	891	1	0	WP_013935084.1-83561-Simkania_negevensis	83561	1.35e-53	197	0.2211	other_Insecta other_Bacteria Spirochaetes BacteroidetesChlorobi Proteobacteria Thermotogae Euryarchaeota Thermodesulfobacteria Firmicutes Cyanobacteria	10	6	0	228	97.4359
Planococcus_citri	LOC135835872	337	695	LOC135835872	170843	other_Insecta	5.98e-253	695	1	0	WP_167711764.1-2627626-unclassified_Thermococcus	2627626	1.52e-34	136	0.195683	other_Insecta Euryarchaeota Thermodesulfobacteria Spirochaetes Planctomycetes Chloroflexi Actinobacteria Proteobacteria Nitrospirae Crenarchaeota other_Bacteria Aquificae Firmicutes BacteroidetesChlorobi Thermotogae	15	52	0	248	82.6667
Planococcus_citri	LOC135840125	756	1507	LOC135840125	170843	other_Insecta	0	1507	1	0	WP_250311567.1-931099-Rickettsia_endosymbiont_of_Oedothorax_gibbosus	931099	1.05e-28	131	0.0869277	other_Insecta Proteobacteria BacteroidetesChlorobi Firmicutes Fusobacteria Thermotogae	6	22	0	278	92.6667
Planococcus_citri	LOC135839476	631	1271	LOC135839476	170843	other_Insecta	0	1271	1	0	WP_194848080.1-1651774-Candidatus_Neptunochlamydia_vexilliferae	1651774	2.56e-46	182	0.143194	other_Insecta other_Bacteria Euryarchaeota Thermodesulfobacteria Firmicutes BacteroidetesChlorobi Cyanobacteria Spirochaetes Thermotogae Deferribacteres Proteobacteria Actinobacteria Fusobacteria	13	13	0	287	95.6667
Planococcus_citri	LOC135836983	409	797	LOC135836983	170843	other_Insecta	6.7e-291	797	1	0	WP_264704641.1-2953982-Wolbachia_endosymbiont_(group_B)_of_Apotomis_betuletana	2953982	1.76e-26	123	0.154329	other_Insecta Proteobacteria Diptera	3	8	0	43	84.3137
Planococcus_citri	LOC135843646	615	1203	LOC135843646	170843	other_Insecta	0	1203	1	0	WP_008580904.1-114277-spotted_fever_group	114277	1.57e-131	408	0.339152	other_Insecta Proteobacteria BacteroidetesChlorobi Firmicutes Fusobacteria Thermodesulfobacteria	6	11	0	289	96.3333
Planococcus_citri	LOC135844537	303	613	LOC135844537	170843	other_Insecta	1.25e-221	613	1	0	WP_224933110.1-2630326-unclassified_Pantoea	2630326	3.63e-74	238	0.388254	other_Insecta Proteobacteria Diptera	3	6	0	294	98
Planococcus_citri	LOC135837012	606	1218	LOC135837012	170843	other_Insecta	0	1218	1	0	WP_013935084.1-83561-Simkania_negevensis	83561	1.54e-76	263	0.215928	other_Bacteria other_Insecta BacteroidetesChlorobi Thermotogae Euryarchaeota Thermodesulfobacteria Spirochaetes Deferribacteres	8	1	0	299	99.6667
Planococcus_citri	LOC135847895	998	2010	LOC135847895	170843	other_Insecta	0	2010	1	0	WP_160716733.1-1233460-Chitinophaga_solisilvae	1233460	0	1034	0.514428	other_Insecta BacteroidetesChlorobi Proteobacteria Cyanobacteria	4	3	0	297	99
Planococcus_citri	LOC135833745	337	698	LOC135833745	170843	other_Insecta	2.54e-254	698	1.35e-39	150	WP_028090335.1-109265-Dolichospermum_circinale	109265	2.27e-51	181	0.0444126	other_Insecta Cyanobacteria Proteobacteria other_Bacteria BacteroidetesChlorobi	5	39	0	261	87
Planococcus_citri	LOC135845372	790	1553	LOC135845372	170843	other_Insecta	0	1553	1	0	WP_250631317.1-2891236-Rhodoflexus_caldus	2891236	4.86e-49	191	0.122988	other_Insecta BacteroidetesChlorobi Thermotogae Euryarchaeota Spirochaetes other_Bacteria Thermodesulfobacteria Deferribacteres Aquificae Proteobacteria Synergistetes	11	11	0	289	96.3333
Planococcus_citri	LOC135834800	575	1151	LOC135834800	170843	other_Insecta	0	1151	1	0	WP_013935084.1-83561-Simkania_negevensis	83561	1.79e-87	290	0.251955	other_Insecta other_Bacteria BacteroidetesChlorobi Firmicutes Thermodesulfobacteria Thermotogae Deferribacteres Spirochaetes Proteobacteria Aquificae Euryarchaeota Cyanobacteria	12	4	0	296	98.6667
Planococcus_citri	UK114	190	369	UK114	170843	other_Insecta	9.45e-129	369	1	0	WP_009052493.1-2636821-unclassified_Thermoanaerobacter	2636821	5.66e-28	111	0.300813	other_Insecta Firmicutes Actinobacteria Proteobacteria BacteroidetesChlorobi Thermodesulfobacteria Crenarchaeota Aquificae Deferribacteres Chloroflexi Spirochaetes Euryarchaeota other_Bacteria Thermotogae	14	28	0	272	90.6667
Planococcus_citri	LOC135840229	640	1291	LOC135840229	170843	other_Insecta	0	1291	1	0	WP_026738131.1-157692-Pseudoleptotrichia_goodfellowii	157692	2.75e-35	151	0.116964	other_Insecta Fusobacteria BacteroidetesChlorobi Firmicutes other_Archaea Proteobacteria Thermodesulfobacteria	7	10	0	290	96.6667
Planococcus_citri	LOC135840459	711	1419	LOC135840459	170843	other_Insecta	0	1419	1	0	WP_123663228.1-247481-Candidatus_Cardinium_hertigii	247481	2.36e-45	182	0.128259	other_Insecta BacteroidetesChlorobi Proteobacteria Firmicutes Fusobacteria	5	9	0	291	97
Planococcus_citri	LOC135837368	346	650	LOC135837368	170843	other_Insecta	5.81e-235	650	1	0	WP_150338849.1-784-Orientia_tsutsugamushi	784	1.56e-21	103	0.158462	Proteobacteria BacteroidetesChlorobi	2	0	0	216	100
Planococcus_citri	LOC135834714	512	1051	LOC135834714	170843	other_Insecta	0	1051	1	0	WP_094649318.1-1961830-Rickettsia_endosymbiont_of_Culicoides_newsteadi	1961830	6.97e-40	163	0.15509	Proteobacteria other_Insecta BacteroidetesChlorobi Firmicutes Fusobacteria Thermotogae Thermodesulfobacteria	7	8	0	292	97.3333
Planococcus_citri	LOC135837659	804	1571	LOC135837659	170843	other_Insecta	0	1571	1	0	WP_149590998.1-138074-Serratia_symbiotica	138074	2.37e-233	665	0.423297	other_Insecta Proteobacteria Diptera Actinobacteria Cyanobacteria Chloroflexi	6	11	0	289	96.3333
Planococcus_citri	LOC135834580	249	521	LOC135834580	170843	other_Insecta	5.19e-187	521	1	0	WP_146011709.1-2613784-unclassified_Burkholderia	2613784	5.73e-49	172	0.330134	other_Insecta Proteobacteria Actinobacteria	3	1	0	58	98.3051
Planococcus_citri	LOC135836907	624	1254	LOC135836907	170843	other_Insecta	0	1254	1	0	WP_008580864.1-114277-spotted_fever_group	114277	1.9e-117	372	0.296651	Proteobacteria BacteroidetesChlorobi other_Insecta Firmicutes Fusobacteria Euryarchaeota Thermotogae	7	10	0	290	96.6667
Planococcus_citri	LOC135834511	1322	2619	LOC135834511	170843	other_Insecta	0	2619	1	0	WP_189077639.1-1751298-Mangrovihabitans_endophyticus	1751298	8.38e-205	642	0.245132	other_Insecta Actinobacteria Cyanobacteria other_Bacteria Proteobacteria Thermodesulfobacteria Firmicutes	7	38	0	262	87.3333
Planococcus_citri	LOC135839831	679	1357	LOC135839831	170843	other_Insecta	0	1357	1	0	WP_207687731.1-45656-Desulfonema_limicola	45656	1.49e-39	163	0.120118	other_Insecta Thermodesulfobacteria Thermotogae BacteroidetesChlorobi Firmicutes Euryarchaeota other_Bacteria Spirochaetes Proteobacteria	9	9	0	291	97
Planococcus_citri	LOC135835085	225	477	LOC135835085	170843	other_Insecta	1.38e-170	477	1	0	WP_122385783.1-29438-Pseudomonas_savastanoi	29438	4.96e-49	169	0.354298	Proteobacteria Cyanobacteria Firmicutes BacteroidetesChlorobi Spirochaetes Fusobacteria other_Bacteria other_Insecta	8	1	0	299	99.6667
Planococcus_citri	LOC135847023	291	606	LOC135847023	170843	other_Insecta	1.92e-219	606	1	0	WP_213157297.1-2795736-Parachlamydia_sp._AcF125	2795736	4.92e-57	206	0.339934	other_Insecta other_Bacteria Proteobacteria	3	1	0	8	88.8889
Planococcus_citri	LOC135845075	309	604	LOC135845075	170843	other_Insecta	4.51e-218	604	1	0	WP_265036641.1-2953978-Wolbachia_endosymbiont_(group_A)_of_Anomoia_purmunda	2953978	1.1e-21	102	0.168874	other_Insecta Proteobacteria Cyanobacteria other_Bacteria BacteroidetesChlorobi	5	3	0	100	97.0874
Planococcus_citri	LOC135837798	1375	2418	LOC135837798	170843	other_Insecta	0	2418	1	0	WP_094649318.1-1961830-Rickettsia_endosymbiont_of_Culicoides_newsteadi	1961830	7.76e-30	138	0.057072	other_Insecta Proteobacteria Fusobacteria BacteroidetesChlorobi Firmicutes Euryarchaeota other_Bacteria Thermotogae	8	42	0	258	86
Planococcus_citri	LOC135842979	338	617	LOC135842979	170843	other_Insecta	5.67e-222	617	1	0	WP_264338797.1-2953995-Wolbachia_endosymbiont_(group_A)_of_Cheilosia_soror	2953995	5.53e-29	123	0.199352	other_Insecta Proteobacteria BacteroidetesChlorobi Firmicutes other_Bacteria Cyanobacteria	6	5	0	276	98.2206
Planococcus_citri	LOC135834874	1274	2527	LOC135834874	170843	other_Insecta	0	2527	1	0	WP_189077639.1-1751298-Mangrovihabitans_endophyticus	1751298	1.26e-209	654	0.258805	other_Insecta Actinobacteria other_Bacteria Cyanobacteria Proteobacteria Thermodesulfobacteria Firmicutes	7	38	0	262	87.3333
Planococcus_citri	LOC135844879	665	1335	LOC135844879	170843	other_Insecta	0	1335	1	0	WP_094649318.1-1961830-Rickettsia_endosymbiont_of_Culicoides_newsteadi	1961830	5.9e-99	325	0.243446	other_Insecta Proteobacteria BacteroidetesChlorobi Firmicutes Thermotogae Fusobacteria Euryarchaeota	7	16	0	284	94.6667
Planococcus_citri	LOC135848972	355	690	LOC135848972	170843	other_Insecta	2.34e-250	690	1	0	WP_169300618.1-2716538-Clostridium_muellerianum	2716538	8.78e-16	89.7	0.13	other_Insecta Firmicutes Proteobacteria Fusobacteria BacteroidetesChlorobi Thermodesulfobacteria Actinobacteria	7	32	0	249	88.6121
Planococcus_citri	LOC135833280	202	390	LOC135833280	170843	other_Insecta	9.71e-137	390	1	0	WP_168464637.1-2732593-Wolbachia_endosymbiont_of_Ctenocephalides_felis_wCfeT	2732593	1.44e-74	233	0.597436	Proteobacteria BacteroidetesChlorobi other_Insecta other_Bacteria Thermodesulfobacteria DeinococcusThermus Cyanobacteria	7	1	0	299	99.6667
Planococcus_citri	LOC135845730	352	711	LOC135845730	170843	other_Insecta	5.38e-259	711	1	0	WP_045914057.1-784-Orientia_tsutsugamushi	784	1.21e-22	106	0.149086	other_Insecta Proteobacteria BacteroidetesChlorobi	3	3	0	213	98.6111
Planococcus_citri	LOC135845830	309	618	LOC135845830	170843	other_Insecta	2.08e-223	618	1	0	WP_253307865.1-2884482-Rickettsia_endosymbiont_of_Ceutorhynchus_assimilis	2884482	4.35e-99	301	0.487055	Proteobacteria Firmicutes Nitrospirae other_Bacteria	4	0	0	300	100
Planococcus_citri	LOC135841833	309	612	LOC135841833	170843	other_Insecta	4.03e-221	612	1	0	WP_151994491.1-2831590-Buttiauxella_massiliensis	2831590	1.45e-18	94.7	0.154739	other_Insecta Diptera Plutella_xylostella Proteobacteria Firmicutes Thermotogae DeinococcusThermus	7	60	0	240	80
Planococcus_citri	LOC135846719	311	609	LOC135846719	170843	other_Insecta	7.81e-220	609	1	0	WP_065106799.1-1854761-Wolbachia_endosymbiont_of_Nomada_ferruginata	1854761	2.04e-166	474	0.778325	Proteobacteria other_Insecta Cyanobacteria	3	2	0	298	99.3333
Planococcus_citri	LOC135833207	354	695	LOC135833207	170843	other_Insecta	2.26e-252	695	2.38e-89	282	WP_024495605.1-1505866-Candidatus_Schmidhempelia_bombi	1505866	1.38e-127	379	0.139568	Proteobacteria other_Insecta	2	17	0	283	94.3333
Planococcus_citri	LOC135843778	555	1082	LOC135843778	170843	other_Insecta	0	1082	1	0	WP_014363763.1-788-Rickettsia_canadensis	788	3.3e-215	614	0.567468	Proteobacteria	1	0	0	300	100
Planococcus_citri	LOC135846521	279	563	LOC135846521	170843	other_Insecta	9.01e-203	563	1	0	WP_213157297.1-2795736-Parachlamydia_sp._AcF125	2795736	5.58e-53	194	0.344583	other_Insecta other_Bacteria Proteobacteria	3	1	0	10	90.9091
Planococcus_citri	LOC135846928	337	691	LOC135846928	170843	other_Insecta	2.84e-251	691	1	0	WP_167711764.1-2627626-unclassified_Thermococcus	2627626	4.44e-33	132	0.191027	other_Insecta Euryarchaeota Thermodesulfobacteria Spirochaetes Planctomycetes Chloroflexi Actinobacteria Proteobacteria Nitrospirae Crenarchaeota other_Bacteria Aquificae Firmicutes BacteroidetesChlorobi Thermotogae	15	52	0	248	82.6667
Planococcus_citri	LOC135838952	1810	3615	LOC135838952	170843	other_Insecta	0	3615	1	0	WP_081135198.1-1964541-Pantoea_latae	1964541	0	1836	0.507884	Proteobacteria	1	0	0	300	100
Planococcus_citri	LOC135846917	668	1331	LOC135846917	170843	other_Insecta	0	1331	1	0	WP_123662697.1-247481-Candidatus_Cardinium_hertigii	247481	1.15e-43	176	0.132231	other_Insecta BacteroidetesChlorobi Fusobacteria Proteobacteria Firmicutes	5	8	0	292	97.3333
Planococcus_citri	LOC135836871	721	1466	LOC135836871	170843	other_Insecta	0	1466	1	0	WP_020747166.1-305-Ralstonia_solanacearum	305	4.8e-209	614	0.418827	other_Insecta Proteobacteria	2	4	0	296	98.6667
Planococcus_citri	aPKC	837	1679	aPKC	170843	other_Insecta	0	1679	1	0	WP_123662697.1-247481-Candidatus_Cardinium_hertigii	247481	2.15e-30	139	0.0827874	other_Insecta BacteroidetesChlorobi Proteobacteria Actinobacteria Firmicutes Fusobacteria other_Archaea	7	30	0	270	90
Planococcus_citri	LOC135846088	661	1327	LOC135846088	170843	other_Insecta	0	1327	1	0	WP_124328660.1-45657-Desulfonema_ishimotonii	45657	3.21e-42	171	0.128862	other_Insecta Thermodesulfobacteria BacteroidetesChlorobi Spirochaetes Euryarchaeota Thermotogae Proteobacteria	7	8	0	292	97.3333
Planococcus_citri	LOC135833747	717	1388	LOC135833747	170843	other_Insecta	0	1388	1	0	WP_118500361.1-2293012-Clostridium_sp._AF34_13	2293012	9.96e-20	103	0.0742075	other_Insecta Firmicutes Fusobacteria Proteobacteria Euryarchaeota	5	35	0	146	80.663
Planococcus_citri	LOC135840562	282	568	LOC135840562	170843	other_Insecta	1.19e-204	568	1.61e-78	249	WP_032116515.1-1247023-Candidatus_Arsenophonus_nilaparvatae	1247023	4.32e-137	397	0.260563	Proteobacteria other_Bacteria Firmicutes other_Insecta	4	11	0	289	96.3333
Planococcus_citri	LOC135845091	320	626	LOC135845091	170843	other_Insecta	2.17e-226	626	1	0	WP_191110759.1-1845000-Candidatus_Wolbachia_massiliensis	1845000	1.69e-24	111	0.177316	other_Insecta Proteobacteria Cyanobacteria BacteroidetesChlorobi	4	3	0	97	97
Planococcus_citri	LOC135843148	316	632	LOC135843148	170843	other_Insecta	8.22e-229	632	2.67e-132	389	WP_250294744.1-931100-Wolbachia_endosymbiont_of_Oedothorax_gibbosus	931100	8.08e-160	457	0.107595	other_Insecta Proteobacteria BacteroidetesChlorobi other_Bacteria Thermodesulfobacteria Planctomycetes	6	3	0	297	99
Planococcus_citri	LOC135837777	329	632	LOC135837777	170843	other_Insecta	3.21e-228	632	1	0	WP_133282214.1-2304601-Cardinium_endosymbiont_of_Culicoides_punctatus	2304601	7.64e-17	89.4	0.141456	other_Insecta BacteroidetesChlorobi Proteobacteria other_Bacteria Cyanobacteria	5	1	0	12	92.3077
Planococcus_citri	LOC135849516	322	623	LOC135849516	170843	other_Insecta	5.97e-225	623	1	0	WP_109054506.1-1509241-Brenneria_roseae	1509241	2.05e-170	485	0.778491	other_Insecta Proteobacteria	2	30	0	270	90
Planococcus_citri	LOC135843038	139	281	LOC135843038	170843	other_Insecta	8.26e-96	281	1	0	WP_158918907.1-1641861-Caulobacter_sp._S45	1641861	3.26e-28	110	0.391459	other_Insecta Firmicutes Proteobacteria BacteroidetesChlorobi Cyanobacteria Thermodesulfobacteria other_Bacteria Actinobacteria	8	8	0	191	95.9799
Planococcus_citri	LOC135843710	540	1082	LOC135843710	170843	other_Insecta	0	1082	1	0	WP_264906185.1-165179-Prevotella_copri	165179	3.56e-42	168	0.155268	other_Insecta BacteroidetesChlorobi Proteobacteria Spirochaetes other_Bacteria Thermodesulfobacteria Firmicutes Euryarchaeota	8	12	0	288	96
Planococcus_citri	LOC135838397	632	1271	LOC135838397	170843	other_Insecta	0	1271	1	0	WP_194846859.1-1651774-Candidatus_Neptunochlamydia_vexilliferae	1651774	3.98e-52	197	0.154996	other_Bacteria BacteroidetesChlorobi Thermodesulfobacteria Proteobacteria Thermotogae Euryarchaeota Firmicutes Spirochaetes Aquificae	9	0	0	300	100
Planococcus_citri	LOC135834860	249	506	LOC135834860	170843	other_Insecta	4.6e-181	506	1	0	WP_023334125.1-547-Enterobacter	547	3.11e-22	101	0.199605	Proteobacteria other_Bacteria Actinobacteria	3	0	0	48	100
Planococcus_citri	LOC135840120	640	1306	LOC135840120	170843	other_Insecta	0	1306	1	0	WP_135985360.1-3032870-Lepagella_muris	3032870	6.68e-41	167	0.127871	other_Insecta BacteroidetesChlorobi Thermotogae Spirochaetes Euryarchaeota other_Bacteria Firmicutes Thermodesulfobacteria	8	10	0	290	96.6667
Planococcus_citri	LOC135840955	418	841	LOC135840955	170843	other_Insecta	4.01e-308	841	1	0	WP_135951730.1-671267-Phocaeicola_sartorii	671267	3.12e-45	174	0.206897	other_Insecta BacteroidetesChlorobi Spirochaetes other_Bacteria Thermotogae Euryarchaeota Aquificae Proteobacteria Thermodesulfobacteria Firmicutes Deferribacteres	11	16	0	284	94.6667
Planococcus_citri	LOC135836868	724	1474	LOC135836868	170843	other_Insecta	0	1474	1	0	WP_118882470.1-305-Ralstonia_solanacearum	305	4.06e-200	591	0.40095	other_Insecta Proteobacteria	2	4	0	262	98.4962
Planococcus_citri	LOC135846710	322	639	LOC135846710	170843	other_Insecta	3.36e-231	639	1	0	WP_255228671.1-3024236-Lutispora_saccharofermentans	3024236	1.21e-71	233	0.364632	other_Insecta Firmicutes Synergistetes Planctomycetes other_Bacteria Euryarchaeota Thermodesulfobacteria Chloroflexi Gemmatimonadetes Spirochaetes	10	55	0	245	81.6667
Planococcus_citri	LOC135846911	361	722	LOC135846911	170843	other_Insecta	8.32e-263	722	1	0	WP_264685534.1-2640676-unclassified_Wolbachia	2640676	1.29e-190	539	0.746537	Proteobacteria other_Insecta Diptera	3	4	0	296	98.6667
Planococcus_citri	LOC135843901	732	1438	LOC135843901	170843	other_Insecta	0	1438	1	0	WP_123663012.1-247481-Candidatus_Cardinium_hertigii	247481	1.6e-41	171	0.118915	other_Insecta BacteroidetesChlorobi Proteobacteria Fusobacteria Firmicutes Thermodesulfobacteria	6	26	0	274	91.3333
Planococcus_citri	LOC135843286	438	896	LOC135843286	170843	other_Insecta	0	896	1	0	WP_276750875.1-167-Treponema_succinifaciens	167	3.83e-34	144	0.160714	other_Insecta Spirochaetes Euryarchaeota Thermodesulfobacteria BacteroidetesChlorobi Thermotogae other_Bacteria Proteobacteria Firmicutes DeinococcusThermus	10	13	0	173	93.0108
Planococcus_citri	LOC135846729	781	1555	LOC135846729	170843	other_Insecta	0	1555	1	0	WP_135985360.1-3032870-Lepagella_muris	3032870	1.36e-42	173	0.111254	other_Insecta BacteroidetesChlorobi Spirochaetes Firmicutes other_Bacteria Thermodesulfobacteria Aquificae Euryarchaeota Proteobacteria	9	8	0	292	97.3333
Planococcus_citri	LOC135836865	723	1481	LOC135836865	170843	other_Insecta	0	1481	1	0	WP_020747166.1-305-Ralstonia_solanacearum	305	2.53e-201	594	0.40108	other_Insecta Proteobacteria	2	4	0	199	98.0296
