# Supplementary material for: Genomic Evolution and Patterns of Horizontal Gene Transfer in Coccomorpha Species
Source: Ecol Evol. 2025 Oct 9;15(10):e72158. doi: 10.1002/ece3.72158 (PMC12510726; doi:10.1002/ece3.72158)
Supplement: Supplementary file 9 — Table S5: The detoxification‐related genes identified in this study. [file ECE3-15-e72158-s006.xlsx]

## Sheet: Sheet1
Supplementary Table S4 The detoxification-related genes identified in this study.
Gene_id	Family	Species
Acanthococcus_lagerstroemiae_00108	ABC	Acanthococcus_lagerstroemiae
Acanthococcus_lagerstroemiae_00548	ABC	Acanthococcus_lagerstroemiae
Acanthococcus_lagerstroemiae_00550	ABC	Acanthococcus_lagerstroemiae
Acanthococcus_lagerstroemiae_00551	ABC	Acanthococcus_lagerstroemiae
Acanthococcus_lagerstroemiae_00552	ABC	Acanthococcus_lagerstroemiae
Acanthococcus_lagerstroemiae_01245	ABC	Acanthococcus_lagerstroemiae
Acanthococcus_lagerstroemiae_01310	ABC	Acanthococcus_lagerstroemiae
Acanthococcus_lagerstroemiae_01662	ABC	Acanthococcus_lagerstroemiae
Acanthococcus_lagerstroemiae_02608	ABC	Acanthococcus_lagerstroemiae
Acanthococcus_lagerstroemiae_02610	ABC	Acanthococcus_lagerstroemiae
Acanthococcus_lagerstroemiae_02611	ABC	Acanthococcus_lagerstroemiae
Acanthococcus_lagerstroemiae_02613	ABC	Acanthococcus_lagerstroemiae
Acanthococcus_lagerstroemiae_02614	ABC	Acanthococcus_lagerstroemiae
Acanthococcus_lagerstroemiae_02615	ABC	Acanthococcus_lagerstroemiae
Acanthococcus_lagerstroemiae_02617	ABC	Acanthococcus_lagerstroemiae
Acanthococcus_lagerstroemiae_02669	ABC	Acanthococcus_lagerstroemiae
Acanthococcus_lagerstroemiae_03240	ABC	Acanthococcus_lagerstroemiae
Acanthococcus_lagerstroemiae_03241	ABC	Acanthococcus_lagerstroemiae
Acanthococcus_lagerstroemiae_03242	ABC	Acanthococcus_lagerstroemiae
Acanthococcus_lagerstroemiae_03969	ABC	Acanthococcus_lagerstroemiae
Acanthococcus_lagerstroemiae_04147	ABC	Acanthococcus_lagerstroemiae
Acanthococcus_lagerstroemiae_04259	ABC	Acanthococcus_lagerstroemiae
Acanthococcus_lagerstroemiae_04476	ABC	Acanthococcus_lagerstroemiae
Acanthococcus_lagerstroemiae_04966	ABC	Acanthococcus_lagerstroemiae
Acanthococcus_lagerstroemiae_05160	ABC	Acanthococcus_lagerstroemiae
Acanthococcus_lagerstroemiae_05685	ABC	Acanthococcus_lagerstroemiae
Acanthococcus_lagerstroemiae_05851	ABC	Acanthococcus_lagerstroemiae
Acanthococcus_lagerstroemiae_05852	ABC	Acanthococcus_lagerstroemiae
Acanthococcus_lagerstroemiae_06167	ABC	Acanthococcus_lagerstroemiae
Acanthococcus_lagerstroemiae_06623	ABC	Acanthococcus_lagerstroemiae
Acanthococcus_lagerstroemiae_07225	ABC	Acanthococcus_lagerstroemiae
Acanthococcus_lagerstroemiae_07419	ABC	Acanthococcus_lagerstroemiae
Acanthococcus_lagerstroemiae_09241	ABC	Acanthococcus_lagerstroemiae
Acanthococcus_lagerstroemiae_09242	ABC	Acanthococcus_lagerstroemiae
Acanthococcus_lagerstroemiae_09243	ABC	Acanthococcus_lagerstroemiae
Acanthococcus_lagerstroemiae_09244	ABC	Acanthococcus_lagerstroemiae
Acanthococcus_lagerstroemiae_09245	ABC	Acanthococcus_lagerstroemiae
Acanthococcus_lagerstroemiae_09246	ABC	Acanthococcus_lagerstroemiae
Acanthococcus_lagerstroemiae_09684	ABC	Acanthococcus_lagerstroemiae
Acanthococcus_lagerstroemiae_09685	ABC	Acanthococcus_lagerstroemiae
Acanthococcus_lagerstroemiae_09738	ABC	Acanthococcus_lagerstroemiae
Acanthococcus_lagerstroemiae_09836	ABC	Acanthococcus_lagerstroemiae
Acanthococcus_lagerstroemiae_10018	ABC	Acanthococcus_lagerstroemiae
Acanthococcus_lagerstroemiae_10188	ABC	Acanthococcus_lagerstroemiae
Acanthococcus_lagerstroemiae_10196	ABC	Acanthococcus_lagerstroemiae
Acanthococcus_lagerstroemiae_10243	ABC	Acanthococcus_lagerstroemiae
Acanthococcus_lagerstroemiae_10244	ABC	Acanthococcus_lagerstroemiae
Acanthococcus_lagerstroemiae_10245	ABC	Acanthococcus_lagerstroemiae
Acanthococcus_lagerstroemiae_10268	ABC	Acanthococcus_lagerstroemiae
Acanthococcus_lagerstroemiae_10408	ABC	Acanthococcus_lagerstroemiae
Acanthococcus_lagerstroemiae_10442	ABC	Acanthococcus_lagerstroemiae
Acanthococcus_lagerstroemiae_10444	ABC	Acanthococcus_lagerstroemiae
Acanthococcus_lagerstroemiae_10671	ABC	Acanthococcus_lagerstroemiae
Acanthococcus_lagerstroemiae_10702	ABC	Acanthococcus_lagerstroemiae
Acanthococcus_lagerstroemiae_10703	ABC	Acanthococcus_lagerstroemiae
Acanthococcus_lagerstroemiae_11034	ABC	Acanthococcus_lagerstroemiae
Acanthococcus_lagerstroemiae_11074	ABC	Acanthococcus_lagerstroemiae
Acanthococcus_lagerstroemiae_12287	ABC	Acanthococcus_lagerstroemiae
Acanthococcus_lagerstroemiae_00134	COE	Acanthococcus_lagerstroemiae
Acanthococcus_lagerstroemiae_00143	COE	Acanthococcus_lagerstroemiae
Acanthococcus_lagerstroemiae_01092	COE	Acanthococcus_lagerstroemiae
Acanthococcus_lagerstroemiae_01892	COE	Acanthococcus_lagerstroemiae
Acanthococcus_lagerstroemiae_01893	COE	Acanthococcus_lagerstroemiae
Acanthococcus_lagerstroemiae_02345	COE	Acanthococcus_lagerstroemiae
Acanthococcus_lagerstroemiae_02393	COE	Acanthococcus_lagerstroemiae
Acanthococcus_lagerstroemiae_02395	COE	Acanthococcus_lagerstroemiae
Acanthococcus_lagerstroemiae_02396	COE	Acanthococcus_lagerstroemiae
Acanthococcus_lagerstroemiae_03068	COE	Acanthococcus_lagerstroemiae
Acanthococcus_lagerstroemiae_03069	COE	Acanthococcus_lagerstroemiae
Acanthococcus_lagerstroemiae_03071	COE	Acanthococcus_lagerstroemiae
Acanthococcus_lagerstroemiae_03072	COE	Acanthococcus_lagerstroemiae
Acanthococcus_lagerstroemiae_03074	COE	Acanthococcus_lagerstroemiae
Acanthococcus_lagerstroemiae_03129	COE	Acanthococcus_lagerstroemiae
Acanthococcus_lagerstroemiae_03130	COE	Acanthococcus_lagerstroemiae
Acanthococcus_lagerstroemiae_03199	COE	Acanthococcus_lagerstroemiae
Acanthococcus_lagerstroemiae_03200	COE	Acanthococcus_lagerstroemiae
Acanthococcus_lagerstroemiae_03287	COE	Acanthococcus_lagerstroemiae
Acanthococcus_lagerstroemiae_03288	COE	Acanthococcus_lagerstroemiae
Acanthococcus_lagerstroemiae_03289	COE	Acanthococcus_lagerstroemiae
Acanthococcus_lagerstroemiae_03290	COE	Acanthococcus_lagerstroemiae
Acanthococcus_lagerstroemiae_03291	COE	Acanthococcus_lagerstroemiae
Acanthococcus_lagerstroemiae_03292	COE	Acanthococcus_lagerstroemiae
Acanthococcus_lagerstroemiae_03293	COE	Acanthococcus_lagerstroemiae
Acanthococcus_lagerstroemiae_03396	COE	Acanthococcus_lagerstroemiae
Acanthococcus_lagerstroemiae_03736	COE	Acanthococcus_lagerstroemiae
Acanthococcus_lagerstroemiae_03737	COE	Acanthococcus_lagerstroemiae
Acanthococcus_lagerstroemiae_04017	COE	Acanthococcus_lagerstroemiae
Acanthococcus_lagerstroemiae_04018	COE	Acanthococcus_lagerstroemiae
Acanthococcus_lagerstroemiae_04019	COE	Acanthococcus_lagerstroemiae
Acanthococcus_lagerstroemiae_04760	COE	Acanthococcus_lagerstroemiae
Acanthococcus_lagerstroemiae_05877	COE	Acanthococcus_lagerstroemiae
Acanthococcus_lagerstroemiae_05980	COE	Acanthococcus_lagerstroemiae
Acanthococcus_lagerstroemiae_06146	COE	Acanthococcus_lagerstroemiae
Acanthococcus_lagerstroemiae_06155	COE	Acanthococcus_lagerstroemiae
Acanthococcus_lagerstroemiae_06159	COE	Acanthococcus_lagerstroemiae
Acanthococcus_lagerstroemiae_06287	COE	Acanthococcus_lagerstroemiae
Acanthococcus_lagerstroemiae_06288	COE	Acanthococcus_lagerstroemiae
Acanthococcus_lagerstroemiae_06301	COE	Acanthococcus_lagerstroemiae
Acanthococcus_lagerstroemiae_06366	COE	Acanthococcus_lagerstroemiae
Acanthococcus_lagerstroemiae_06367	COE	Acanthococcus_lagerstroemiae
Acanthococcus_lagerstroemiae_06907	COE	Acanthococcus_lagerstroemiae
Acanthococcus_lagerstroemiae_06908	COE	Acanthococcus_lagerstroemiae
Acanthococcus_lagerstroemiae_06909	COE	Acanthococcus_lagerstroemiae
Acanthococcus_lagerstroemiae_06910	COE	Acanthococcus_lagerstroemiae
Acanthococcus_lagerstroemiae_06911	COE	Acanthococcus_lagerstroemiae
Acanthococcus_lagerstroemiae_06912	COE	Acanthococcus_lagerstroemiae
Acanthococcus_lagerstroemiae_06913	COE	Acanthococcus_lagerstroemiae
Acanthococcus_lagerstroemiae_07053	COE	Acanthococcus_lagerstroemiae
Acanthococcus_lagerstroemiae_07054	COE	Acanthococcus_lagerstroemiae
Acanthococcus_lagerstroemiae_07055	COE	Acanthococcus_lagerstroemiae
Acanthococcus_lagerstroemiae_07058	COE	Acanthococcus_lagerstroemiae
Acanthococcus_lagerstroemiae_07059	COE	Acanthococcus_lagerstroemiae
Acanthococcus_lagerstroemiae_08046	COE	Acanthococcus_lagerstroemiae
Acanthococcus_lagerstroemiae_09061	COE	Acanthococcus_lagerstroemiae
Acanthococcus_lagerstroemiae_09259	COE	Acanthococcus_lagerstroemiae
Acanthococcus_lagerstroemiae_00036	P450	Acanthococcus_lagerstroemiae
Acanthococcus_lagerstroemiae_00252	P450	Acanthococcus_lagerstroemiae
Acanthococcus_lagerstroemiae_00264	P450	Acanthococcus_lagerstroemiae
Acanthococcus_lagerstroemiae_00611	P450	Acanthococcus_lagerstroemiae
Acanthococcus_lagerstroemiae_00971	P450	Acanthococcus_lagerstroemiae
Acanthococcus_lagerstroemiae_01205	P450	Acanthococcus_lagerstroemiae
Acanthococcus_lagerstroemiae_01700	P450	Acanthococcus_lagerstroemiae
Acanthococcus_lagerstroemiae_02661	P450	Acanthococcus_lagerstroemiae
Acanthococcus_lagerstroemiae_03309	P450	Acanthococcus_lagerstroemiae
Acanthococcus_lagerstroemiae_03561	P450	Acanthococcus_lagerstroemiae
Acanthococcus_lagerstroemiae_03595	P450	Acanthococcus_lagerstroemiae
Acanthococcus_lagerstroemiae_03596	P450	Acanthococcus_lagerstroemiae
Acanthococcus_lagerstroemiae_03754	P450	Acanthococcus_lagerstroemiae
Acanthococcus_lagerstroemiae_03792	P450	Acanthococcus_lagerstroemiae
Acanthococcus_lagerstroemiae_04233	P450	Acanthococcus_lagerstroemiae
Acanthococcus_lagerstroemiae_04285	P450	Acanthococcus_lagerstroemiae
Acanthococcus_lagerstroemiae_04479	P450	Acanthococcus_lagerstroemiae
Acanthococcus_lagerstroemiae_04502	P450	Acanthococcus_lagerstroemiae
Acanthococcus_lagerstroemiae_04640	P450	Acanthococcus_lagerstroemiae
Acanthococcus_lagerstroemiae_05571	P450	Acanthococcus_lagerstroemiae
Acanthococcus_lagerstroemiae_05572	P450	Acanthococcus_lagerstroemiae
Acanthococcus_lagerstroemiae_06479	P450	Acanthococcus_lagerstroemiae
Acanthococcus_lagerstroemiae_06504	P450	Acanthococcus_lagerstroemiae
Acanthococcus_lagerstroemiae_06780	P450	Acanthococcus_lagerstroemiae
Acanthococcus_lagerstroemiae_06807	P450	Acanthococcus_lagerstroemiae
Acanthococcus_lagerstroemiae_06846	P450	Acanthococcus_lagerstroemiae
Acanthococcus_lagerstroemiae_06847	P450	Acanthococcus_lagerstroemiae
Acanthococcus_lagerstroemiae_07562	P450	Acanthococcus_lagerstroemiae
Acanthococcus_lagerstroemiae_07563	P450	Acanthococcus_lagerstroemiae
Acanthococcus_lagerstroemiae_07621	P450	Acanthococcus_lagerstroemiae
Acanthococcus_lagerstroemiae_07622	P450	Acanthococcus_lagerstroemiae
Acanthococcus_lagerstroemiae_07887	P450	Acanthococcus_lagerstroemiae
Acanthococcus_lagerstroemiae_08087	P450	Acanthococcus_lagerstroemiae
Acanthococcus_lagerstroemiae_08832	P450	Acanthococcus_lagerstroemiae
Acanthococcus_lagerstroemiae_08994	P450	Acanthococcus_lagerstroemiae
Acanthococcus_lagerstroemiae_09016	P450	Acanthococcus_lagerstroemiae
Acanthococcus_lagerstroemiae_09017	P450	Acanthococcus_lagerstroemiae
Acanthococcus_lagerstroemiae_09018	P450	Acanthococcus_lagerstroemiae
Acanthococcus_lagerstroemiae_09019	P450	Acanthococcus_lagerstroemiae
Acanthococcus_lagerstroemiae_09302	P450	Acanthococcus_lagerstroemiae
Acanthococcus_lagerstroemiae_09303	P450	Acanthococcus_lagerstroemiae
Acanthococcus_lagerstroemiae_09492	P450	Acanthococcus_lagerstroemiae
Acanthococcus_lagerstroemiae_09497	P450	Acanthococcus_lagerstroemiae
Acanthococcus_lagerstroemiae_09543	P450	Acanthococcus_lagerstroemiae
Acanthococcus_lagerstroemiae_09546	P450	Acanthococcus_lagerstroemiae
Acanthococcus_lagerstroemiae_09547	P450	Acanthococcus_lagerstroemiae
Acanthococcus_lagerstroemiae_09548	P450	Acanthococcus_lagerstroemiae
Acanthococcus_lagerstroemiae_09551	P450	Acanthococcus_lagerstroemiae
Acanthococcus_lagerstroemiae_09570	P450	Acanthococcus_lagerstroemiae
Acanthococcus_lagerstroemiae_09577	P450	Acanthococcus_lagerstroemiae
Acanthococcus_lagerstroemiae_09628	P450	Acanthococcus_lagerstroemiae
Acanthococcus_lagerstroemiae_09635	P450	Acanthococcus_lagerstroemiae
Acanthococcus_lagerstroemiae_09637	P450	Acanthococcus_lagerstroemiae
Acanthococcus_lagerstroemiae_09808	P450	Acanthococcus_lagerstroemiae
Acanthococcus_lagerstroemiae_09905	P450	Acanthococcus_lagerstroemiae
Acanthococcus_lagerstroemiae_09906	P450	Acanthococcus_lagerstroemiae
Acanthococcus_lagerstroemiae_10089	P450	Acanthococcus_lagerstroemiae
Acanthococcus_lagerstroemiae_10090	P450	Acanthococcus_lagerstroemiae
Acanthococcus_lagerstroemiae_10169	P450	Acanthococcus_lagerstroemiae
Acanthococcus_lagerstroemiae_10224	P450	Acanthococcus_lagerstroemiae
Acanthococcus_lagerstroemiae_10225	P450	Acanthococcus_lagerstroemiae
Acanthococcus_lagerstroemiae_10226	P450	Acanthococcus_lagerstroemiae
Acanthococcus_lagerstroemiae_10229	P450	Acanthococcus_lagerstroemiae
Acanthococcus_lagerstroemiae_10231	P450	Acanthococcus_lagerstroemiae
Acanthococcus_lagerstroemiae_10232	P450	Acanthococcus_lagerstroemiae
Acanthococcus_lagerstroemiae_10234	P450	Acanthococcus_lagerstroemiae
Acanthococcus_lagerstroemiae_10238	P450	Acanthococcus_lagerstroemiae
Acanthococcus_lagerstroemiae_10242	P450	Acanthococcus_lagerstroemiae
Acanthococcus_lagerstroemiae_10301	P450	Acanthococcus_lagerstroemiae
Acanthococcus_lagerstroemiae_10303	P450	Acanthococcus_lagerstroemiae
Acanthococcus_lagerstroemiae_10304	P450	Acanthococcus_lagerstroemiae
Acanthococcus_lagerstroemiae_10371	P450	Acanthococcus_lagerstroemiae
Acanthococcus_lagerstroemiae_10379	P450	Acanthococcus_lagerstroemiae
Acanthococcus_lagerstroemiae_10387	P450	Acanthococcus_lagerstroemiae
Acanthococcus_lagerstroemiae_10418	P450	Acanthococcus_lagerstroemiae
Acanthococcus_lagerstroemiae_10421	P450	Acanthococcus_lagerstroemiae
Acanthococcus_lagerstroemiae_10422	P450	Acanthococcus_lagerstroemiae
Acanthococcus_lagerstroemiae_10427	P450	Acanthococcus_lagerstroemiae
Acanthococcus_lagerstroemiae_10428	P450	Acanthococcus_lagerstroemiae
Acanthococcus_lagerstroemiae_10713	P450	Acanthococcus_lagerstroemiae
Acanthococcus_lagerstroemiae_10774	P450	Acanthococcus_lagerstroemiae
Acanthococcus_lagerstroemiae_10776	P450	Acanthococcus_lagerstroemiae
Acanthococcus_lagerstroemiae_10783	P450	Acanthococcus_lagerstroemiae
Acanthococcus_lagerstroemiae_10784	P450	Acanthococcus_lagerstroemiae
Acanthococcus_lagerstroemiae_10819	P450	Acanthococcus_lagerstroemiae
Acanthococcus_lagerstroemiae_10856	P450	Acanthococcus_lagerstroemiae
Acanthococcus_lagerstroemiae_10912	P450	Acanthococcus_lagerstroemiae
Acanthococcus_lagerstroemiae_10913	P450	Acanthococcus_lagerstroemiae
Acanthococcus_lagerstroemiae_11278	P450	Acanthococcus_lagerstroemiae
Acanthococcus_lagerstroemiae_11300	P450	Acanthococcus_lagerstroemiae
Acanthococcus_lagerstroemiae_11301	P450	Acanthococcus_lagerstroemiae
Acanthococcus_lagerstroemiae_11866	P450	Acanthococcus_lagerstroemiae
Acanthococcus_lagerstroemiae_11867	P450	Acanthococcus_lagerstroemiae
Acanthococcus_lagerstroemiae_11945	P450	Acanthococcus_lagerstroemiae
Acanthococcus_lagerstroemiae_11946	P450	Acanthococcus_lagerstroemiae
Acanthococcus_lagerstroemiae_12132	P450	Acanthococcus_lagerstroemiae
Acanthococcus_lagerstroemiae_12133	P450	Acanthococcus_lagerstroemiae
Acanthococcus_lagerstroemiae_12135	P450	Acanthococcus_lagerstroemiae
Acanthococcus_lagerstroemiae_12137	P450	Acanthococcus_lagerstroemiae
Acanthococcus_lagerstroemiae_12138	P450	Acanthococcus_lagerstroemiae
Acanthococcus_lagerstroemiae_12139	P450	Acanthococcus_lagerstroemiae
Acanthococcus_lagerstroemiae_12140	P450	Acanthococcus_lagerstroemiae
Acanthococcus_lagerstroemiae_05136	GST	Acanthococcus_lagerstroemiae
Acanthococcus_lagerstroemiae_11178	GST	Acanthococcus_lagerstroemiae
Acanthococcus_lagerstroemiae_00787	UGT	Acanthococcus_lagerstroemiae
Acanthococcus_lagerstroemiae_02662	UGT	Acanthococcus_lagerstroemiae
Acanthococcus_lagerstroemiae_02663	UGT	Acanthococcus_lagerstroemiae
Acanthococcus_lagerstroemiae_02664	UGT	Acanthococcus_lagerstroemiae
Acanthococcus_lagerstroemiae_02666	UGT	Acanthococcus_lagerstroemiae
Acanthococcus_lagerstroemiae_02707	UGT	Acanthococcus_lagerstroemiae
Acanthococcus_lagerstroemiae_03271	UGT	Acanthococcus_lagerstroemiae
Acanthococcus_lagerstroemiae_03423	UGT	Acanthococcus_lagerstroemiae
Acanthococcus_lagerstroemiae_03469	UGT	Acanthococcus_lagerstroemiae
Acanthococcus_lagerstroemiae_03470	UGT	Acanthococcus_lagerstroemiae
Acanthococcus_lagerstroemiae_03471	UGT	Acanthococcus_lagerstroemiae
Acanthococcus_lagerstroemiae_03472	UGT	Acanthococcus_lagerstroemiae
Acanthococcus_lagerstroemiae_03766	UGT	Acanthococcus_lagerstroemiae
Acanthococcus_lagerstroemiae_03767	UGT	Acanthococcus_lagerstroemiae
Acanthococcus_lagerstroemiae_03771	UGT	Acanthococcus_lagerstroemiae
Acanthococcus_lagerstroemiae_03772	UGT	Acanthococcus_lagerstroemiae
Acanthococcus_lagerstroemiae_03773	UGT	Acanthococcus_lagerstroemiae
Acanthococcus_lagerstroemiae_03777	UGT	Acanthococcus_lagerstroemiae
Acanthococcus_lagerstroemiae_03780	UGT	Acanthococcus_lagerstroemiae
Acanthococcus_lagerstroemiae_03781	UGT	Acanthococcus_lagerstroemiae
Acanthococcus_lagerstroemiae_03782	UGT	Acanthococcus_lagerstroemiae
Acanthococcus_lagerstroemiae_03784	UGT	Acanthococcus_lagerstroemiae
Acanthococcus_lagerstroemiae_03785	UGT	Acanthococcus_lagerstroemiae
Acanthococcus_lagerstroemiae_03786	UGT	Acanthococcus_lagerstroemiae
Acanthococcus_lagerstroemiae_03787	UGT	Acanthococcus_lagerstroemiae
Acanthococcus_lagerstroemiae_03789	UGT	Acanthococcus_lagerstroemiae
Acanthococcus_lagerstroemiae_04911	UGT	Acanthococcus_lagerstroemiae
Acanthococcus_lagerstroemiae_06110	UGT	Acanthococcus_lagerstroemiae
Acanthococcus_lagerstroemiae_06120	UGT	Acanthococcus_lagerstroemiae
Acanthococcus_lagerstroemiae_07955	UGT	Acanthococcus_lagerstroemiae
Acanthococcus_lagerstroemiae_08035	UGT	Acanthococcus_lagerstroemiae
Acanthococcus_lagerstroemiae_08036	UGT	Acanthococcus_lagerstroemiae
Acanthococcus_lagerstroemiae_08037	UGT	Acanthococcus_lagerstroemiae
Acanthococcus_lagerstroemiae_08038	UGT	Acanthococcus_lagerstroemiae
Acanthococcus_lagerstroemiae_08039	UGT	Acanthococcus_lagerstroemiae
Acanthococcus_lagerstroemiae_08040	UGT	Acanthococcus_lagerstroemiae
Acanthococcus_lagerstroemiae_08545	UGT	Acanthococcus_lagerstroemiae
Acanthococcus_lagerstroemiae_08547	UGT	Acanthococcus_lagerstroemiae
Acanthococcus_lagerstroemiae_09202	UGT	Acanthococcus_lagerstroemiae
Acanthococcus_lagerstroemiae_10386	UGT	Acanthococcus_lagerstroemiae
Acanthococcus_lagerstroemiae_11291	UGT	Acanthococcus_lagerstroemiae
Acanthococcus_lagerstroemiae_11292	UGT	Acanthococcus_lagerstroemiae
Acanthococcus_lagerstroemiae_11371	UGT	Acanthococcus_lagerstroemiae
Acanthococcus_lagerstroemiae_11373	UGT	Acanthococcus_lagerstroemiae
Acanthococcus_lagerstroemiae_11374	UGT	Acanthococcus_lagerstroemiae
Acanthococcus_lagerstroemiae_11375	UGT	Acanthococcus_lagerstroemiae
Acanthococcus_lagerstroemiae_11376	UGT	Acanthococcus_lagerstroemiae
Acanthococcus_lagerstroemiae_11377	UGT	Acanthococcus_lagerstroemiae
Acanthococcus_lagerstroemiae_11380	UGT	Acanthococcus_lagerstroemiae
Acanthococcus_lagerstroemiae_05492	AOX	Acanthococcus_lagerstroemiae
Acanthococcus_lagerstroemiae_07735	AOX	Acanthococcus_lagerstroemiae
Acanthococcus_lagerstroemiae_00696	CHIA	Acanthococcus_lagerstroemiae
Acanthococcus_lagerstroemiae_01134	CHIA	Acanthococcus_lagerstroemiae
Acanthococcus_lagerstroemiae_01304	CHIA	Acanthococcus_lagerstroemiae
Acanthococcus_lagerstroemiae_09870	CHIA	Acanthococcus_lagerstroemiae
Acanthococcus_lagerstroemiae_11075	CHIA	Acanthococcus_lagerstroemiae
Acanthococcus_lagerstroemiae_11172	CHIA	Acanthococcus_lagerstroemiae
Acanthococcus_lagerstroemiae_11815	CHIA	Acanthococcus_lagerstroemiae
Acanthococcus_lagerstroemiae_00160	PIF	Acanthococcus_lagerstroemiae
Acanthococcus_lagerstroemiae_02548	PIF	Acanthococcus_lagerstroemiae
Acanthococcus_lagerstroemiae_05398	PIF	Acanthococcus_lagerstroemiae
Acanthococcus_lagerstroemiae_05551	PIF	Acanthococcus_lagerstroemiae
Acanthococcus_lagerstroemiae_06650	PIF	Acanthococcus_lagerstroemiae
Acanthococcus_lagerstroemiae_10070	PIF	Acanthococcus_lagerstroemiae
Acanthococcus_lagerstroemiae_01318	PTCHD	Acanthococcus_lagerstroemiae
Acanthococcus_lagerstroemiae_04274	PTCHD	Acanthococcus_lagerstroemiae
Acanthococcus_lagerstroemiae_05390	PTCHD	Acanthococcus_lagerstroemiae
Acanthococcus_lagerstroemiae_09334	PTCHD	Acanthococcus_lagerstroemiae
Acanthococcus_lagerstroemiae_00989	PTP	Acanthococcus_lagerstroemiae
Acanthococcus_lagerstroemiae_03159	PTP	Acanthococcus_lagerstroemiae
Acanthococcus_lagerstroemiae_03974	PTP	Acanthococcus_lagerstroemiae
Acanthococcus_lagerstroemiae_05530	PTP	Acanthococcus_lagerstroemiae
Acanthococcus_lagerstroemiae_06442	PTP	Acanthococcus_lagerstroemiae
Acanthococcus_lagerstroemiae_08831	PTP	Acanthococcus_lagerstroemiae
ENSQXVG00000000114	ABC	Balanococcus_diminutus
ENSQXVG00000000191	ABC	Balanococcus_diminutus
ENSQXVG00000000221	ABC	Balanococcus_diminutus
ENSQXVG00000000237	ABC	Balanococcus_diminutus
ENSQXVG00000000636	ABC	Balanococcus_diminutus
ENSQXVG00000000713	ABC	Balanococcus_diminutus
ENSQXVG00000000855	ABC	Balanococcus_diminutus
ENSQXVG00000000861	ABC	Balanococcus_diminutus
ENSQXVG00000001068	ABC	Balanococcus_diminutus
ENSQXVG00000001113	ABC	Balanococcus_diminutus
ENSQXVG00000001174	ABC	Balanococcus_diminutus
ENSQXVG00000001253	ABC	Balanococcus_diminutus
ENSQXVG00000001260	ABC	Balanococcus_diminutus
ENSQXVG00000001360	ABC	Balanococcus_diminutus
ENSQXVG00000001535	ABC	Balanococcus_diminutus
ENSQXVG00000001928	ABC	Balanococcus_diminutus
ENSQXVG00000002249	ABC	Balanococcus_diminutus
ENSQXVG00000002321	ABC	Balanococcus_diminutus
ENSQXVG00000002375	ABC	Balanococcus_diminutus
ENSQXVG00000002787	ABC	Balanococcus_diminutus
ENSQXVG00000002830	ABC	Balanococcus_diminutus
ENSQXVG00000003010	ABC	Balanococcus_diminutus
ENSQXVG00000003194	ABC	Balanococcus_diminutus
ENSQXVG00000003247	ABC	Balanococcus_diminutus
ENSQXVG00000003302	ABC	Balanococcus_diminutus
ENSQXVG00000003305	ABC	Balanococcus_diminutus
ENSQXVG00000003367	ABC	Balanococcus_diminutus
ENSQXVG00000003378	ABC	Balanococcus_diminutus
ENSQXVG00000003420	ABC	Balanococcus_diminutus
ENSQXVG00000003526	ABC	Balanococcus_diminutus
ENSQXVG00000003541	ABC	Balanococcus_diminutus
ENSQXVG00000003795	ABC	Balanococcus_diminutus
ENSQXVG00000003912	ABC	Balanococcus_diminutus
ENSQXVG00000003956	ABC	Balanococcus_diminutus
ENSQXVG00000003974	ABC	Balanococcus_diminutus
ENSQXVG00000004037	ABC	Balanococcus_diminutus
ENSQXVG00000004079	ABC	Balanococcus_diminutus
ENSQXVG00000004769	ABC	Balanococcus_diminutus
ENSQXVG00000005284	ABC	Balanococcus_diminutus
ENSQXVG00000005313	ABC	Balanococcus_diminutus
ENSQXVG00000005661	ABC	Balanococcus_diminutus
ENSQXVG00000005950	ABC	Balanococcus_diminutus
ENSQXVG00000006065	ABC	Balanococcus_diminutus
ENSQXVG00000006372	ABC	Balanococcus_diminutus
ENSQXVG00000006818	ABC	Balanococcus_diminutus
ENSQXVG00000007215	ABC	Balanococcus_diminutus
ENSQXVG00000007342	ABC	Balanococcus_diminutus
ENSQXVG00000007519	ABC	Balanococcus_diminutus
ENSQXVG00000009324	ABC	Balanococcus_diminutus
ENSQXVG00000009390	ABC	Balanococcus_diminutus
ENSQXVG00000009756	ABC	Balanococcus_diminutus
ENSQXVG00000010300	ABC	Balanococcus_diminutus
ENSQXVG00000010391	ABC	Balanococcus_diminutus
ENSQXVG00000010404	ABC	Balanococcus_diminutus
ENSQXVG00000010845	ABC	Balanococcus_diminutus
ENSQXVG00000011026	ABC	Balanococcus_diminutus
ENSQXVG00000011285	ABC	Balanococcus_diminutus
ENSQXVG00000011391	ABC	Balanococcus_diminutus
ENSQXVG00000011881	ABC	Balanococcus_diminutus
ENSQXVG00000011941	ABC	Balanococcus_diminutus
ENSQXVG00000012040	ABC	Balanococcus_diminutus
ENSQXVG00000012074	ABC	Balanococcus_diminutus
ENSQXVG00000012773	ABC	Balanococcus_diminutus
ENSQXVG00000013330	ABC	Balanococcus_diminutus
ENSQXVG00000013614	ABC	Balanococcus_diminutus
ENSQXVG00000013701	ABC	Balanococcus_diminutus
ENSQXVG00000000044	COE	Balanococcus_diminutus
ENSQXVG00000000279	COE	Balanococcus_diminutus
ENSQXVG00000000691	COE	Balanococcus_diminutus
ENSQXVG00000000773	COE	Balanococcus_diminutus
ENSQXVG00000001061	COE	Balanococcus_diminutus
ENSQXVG00000001094	COE	Balanococcus_diminutus
ENSQXVG00000001194	COE	Balanococcus_diminutus
ENSQXVG00000001240	COE	Balanococcus_diminutus
ENSQXVG00000001312	COE	Balanococcus_diminutus
ENSQXVG00000001849	COE	Balanococcus_diminutus
ENSQXVG00000001872	COE	Balanococcus_diminutus
ENSQXVG00000002020	COE	Balanococcus_diminutus
ENSQXVG00000002056	COE	Balanococcus_diminutus
ENSQXVG00000002150	COE	Balanococcus_diminutus
ENSQXVG00000002163	COE	Balanococcus_diminutus
ENSQXVG00000002187	COE	Balanococcus_diminutus
ENSQXVG00000002404	COE	Balanococcus_diminutus
ENSQXVG00000002632	COE	Balanococcus_diminutus
ENSQXVG00000002683	COE	Balanococcus_diminutus
ENSQXVG00000002804	COE	Balanococcus_diminutus
ENSQXVG00000002850	COE	Balanococcus_diminutus
ENSQXVG00000002973	COE	Balanococcus_diminutus
ENSQXVG00000003490	COE	Balanococcus_diminutus
ENSQXVG00000003825	COE	Balanococcus_diminutus
ENSQXVG00000004662	COE	Balanococcus_diminutus
ENSQXVG00000004838	COE	Balanococcus_diminutus
ENSQXVG00000005114	COE	Balanococcus_diminutus
ENSQXVG00000005227	COE	Balanococcus_diminutus
ENSQXVG00000005322	COE	Balanococcus_diminutus
ENSQXVG00000005374	COE	Balanococcus_diminutus
ENSQXVG00000005401	COE	Balanococcus_diminutus
ENSQXVG00000005571	COE	Balanococcus_diminutus
ENSQXVG00000005658	COE	Balanococcus_diminutus
ENSQXVG00000005760	COE	Balanococcus_diminutus
ENSQXVG00000005765	COE	Balanococcus_diminutus
ENSQXVG00000005910	COE	Balanococcus_diminutus
ENSQXVG00000005916	COE	Balanococcus_diminutus
ENSQXVG00000006130	COE	Balanococcus_diminutus
ENSQXVG00000006244	COE	Balanococcus_diminutus
ENSQXVG00000006341	COE	Balanococcus_diminutus
ENSQXVG00000006423	COE	Balanococcus_diminutus
ENSQXVG00000006455	COE	Balanococcus_diminutus
ENSQXVG00000006476	COE	Balanococcus_diminutus
ENSQXVG00000006541	COE	Balanococcus_diminutus
ENSQXVG00000006688	COE	Balanococcus_diminutus
ENSQXVG00000007088	COE	Balanococcus_diminutus
ENSQXVG00000007173	COE	Balanococcus_diminutus
ENSQXVG00000007336	COE	Balanococcus_diminutus
ENSQXVG00000007427	COE	Balanococcus_diminutus
ENSQXVG00000007440	COE	Balanococcus_diminutus
ENSQXVG00000007441	COE	Balanococcus_diminutus
ENSQXVG00000007505	COE	Balanococcus_diminutus
ENSQXVG00000007566	COE	Balanococcus_diminutus
ENSQXVG00000007640	COE	Balanococcus_diminutus
ENSQXVG00000007685	COE	Balanococcus_diminutus
ENSQXVG00000007718	COE	Balanococcus_diminutus
ENSQXVG00000007765	COE	Balanococcus_diminutus
ENSQXVG00000007943	COE	Balanococcus_diminutus
ENSQXVG00000007945	COE	Balanococcus_diminutus
ENSQXVG00000007969	COE	Balanococcus_diminutus
ENSQXVG00000007971	COE	Balanococcus_diminutus
ENSQXVG00000008272	COE	Balanococcus_diminutus
ENSQXVG00000008283	COE	Balanococcus_diminutus
ENSQXVG00000008377	COE	Balanococcus_diminutus
ENSQXVG00000008507	COE	Balanococcus_diminutus
ENSQXVG00000008508	COE	Balanococcus_diminutus
ENSQXVG00000008557	COE	Balanococcus_diminutus
ENSQXVG00000008637	COE	Balanococcus_diminutus
ENSQXVG00000008656	COE	Balanococcus_diminutus
ENSQXVG00000008744	COE	Balanococcus_diminutus
ENSQXVG00000008835	COE	Balanococcus_diminutus
ENSQXVG00000008880	COE	Balanococcus_diminutus
ENSQXVG00000008963	COE	Balanococcus_diminutus
ENSQXVG00000008995	COE	Balanococcus_diminutus
ENSQXVG00000009011	COE	Balanococcus_diminutus
ENSQXVG00000009054	COE	Balanococcus_diminutus
ENSQXVG00000009075	COE	Balanococcus_diminutus
ENSQXVG00000009084	COE	Balanococcus_diminutus
ENSQXVG00000009156	COE	Balanococcus_diminutus
ENSQXVG00000009187	COE	Balanococcus_diminutus
ENSQXVG00000009191	COE	Balanococcus_diminutus
ENSQXVG00000009217	COE	Balanococcus_diminutus
ENSQXVG00000009411	COE	Balanococcus_diminutus
ENSQXVG00000009928	COE	Balanococcus_diminutus
ENSQXVG00000009981	COE	Balanococcus_diminutus
ENSQXVG00000010231	COE	Balanococcus_diminutus
ENSQXVG00000010303	COE	Balanococcus_diminutus
ENSQXVG00000010337	COE	Balanococcus_diminutus
ENSQXVG00000010403	COE	Balanococcus_diminutus
ENSQXVG00000010485	COE	Balanococcus_diminutus
ENSQXVG00000010501	COE	Balanococcus_diminutus
ENSQXVG00000010599	COE	Balanococcus_diminutus
ENSQXVG00000010656	COE	Balanococcus_diminutus
ENSQXVG00000010671	COE	Balanococcus_diminutus
ENSQXVG00000010770	COE	Balanococcus_diminutus
ENSQXVG00000010777	COE	Balanococcus_diminutus
ENSQXVG00000010938	COE	Balanococcus_diminutus
ENSQXVG00000010971	COE	Balanococcus_diminutus
ENSQXVG00000011019	COE	Balanococcus_diminutus
ENSQXVG00000011035	COE	Balanococcus_diminutus
ENSQXVG00000011042	COE	Balanococcus_diminutus
ENSQXVG00000011140	COE	Balanococcus_diminutus
ENSQXVG00000011185	COE	Balanococcus_diminutus
ENSQXVG00000011196	COE	Balanococcus_diminutus
ENSQXVG00000011231	COE	Balanococcus_diminutus
ENSQXVG00000011255	COE	Balanococcus_diminutus
ENSQXVG00000011336	COE	Balanococcus_diminutus
ENSQXVG00000011386	COE	Balanococcus_diminutus
ENSQXVG00000011482	COE	Balanococcus_diminutus
ENSQXVG00000011555	COE	Balanococcus_diminutus
ENSQXVG00000011611	COE	Balanococcus_diminutus
ENSQXVG00000011729	COE	Balanococcus_diminutus
ENSQXVG00000011814	COE	Balanococcus_diminutus
ENSQXVG00000011845	COE	Balanococcus_diminutus
ENSQXVG00000011867	COE	Balanococcus_diminutus
ENSQXVG00000011966	COE	Balanococcus_diminutus
ENSQXVG00000012310	COE	Balanococcus_diminutus
ENSQXVG00000012424	COE	Balanococcus_diminutus
ENSQXVG00000012436	COE	Balanococcus_diminutus
ENSQXVG00000012484	COE	Balanococcus_diminutus
ENSQXVG00000012604	COE	Balanococcus_diminutus
ENSQXVG00000012607	COE	Balanococcus_diminutus
ENSQXVG00000012618	COE	Balanococcus_diminutus
ENSQXVG00000012690	COE	Balanococcus_diminutus
ENSQXVG00000012817	COE	Balanococcus_diminutus
ENSQXVG00000012822	COE	Balanococcus_diminutus
ENSQXVG00000012897	COE	Balanococcus_diminutus
ENSQXVG00000013021	COE	Balanococcus_diminutus
ENSQXVG00000013036	COE	Balanococcus_diminutus
ENSQXVG00000013140	COE	Balanococcus_diminutus
ENSQXVG00000013144	COE	Balanococcus_diminutus
ENSQXVG00000013495	COE	Balanococcus_diminutus
ENSQXVG00000013547	COE	Balanococcus_diminutus
ENSQXVG00000013552	COE	Balanococcus_diminutus
ENSQXVG00000013755	COE	Balanococcus_diminutus
ENSQXVG00000013893	COE	Balanococcus_diminutus
ENSQXVG00000013948	COE	Balanococcus_diminutus
ENSQXVG00000014036	COE	Balanococcus_diminutus
ENSQXVG00000000109	P450	Balanococcus_diminutus
ENSQXVG00000000151	P450	Balanococcus_diminutus
ENSQXVG00000000208	P450	Balanococcus_diminutus
ENSQXVG00000000326	P450	Balanococcus_diminutus
ENSQXVG00000001156	P450	Balanococcus_diminutus
ENSQXVG00000001380	P450	Balanococcus_diminutus
ENSQXVG00000001503	P450	Balanococcus_diminutus
ENSQXVG00000001572	P450	Balanococcus_diminutus
ENSQXVG00000002189	P450	Balanococcus_diminutus
ENSQXVG00000002237	P450	Balanococcus_diminutus
ENSQXVG00000002570	P450	Balanococcus_diminutus
ENSQXVG00000002580	P450	Balanococcus_diminutus
ENSQXVG00000002743	P450	Balanococcus_diminutus
ENSQXVG00000002769	P450	Balanococcus_diminutus
ENSQXVG00000003452	P450	Balanococcus_diminutus
ENSQXVG00000003923	P450	Balanococcus_diminutus
ENSQXVG00000004101	P450	Balanococcus_diminutus
ENSQXVG00000004206	P450	Balanococcus_diminutus
ENSQXVG00000004224	P450	Balanococcus_diminutus
ENSQXVG00000004308	P450	Balanococcus_diminutus
ENSQXVG00000004387	P450	Balanococcus_diminutus
ENSQXVG00000004514	P450	Balanococcus_diminutus
ENSQXVG00000004923	P450	Balanococcus_diminutus
ENSQXVG00000005094	P450	Balanococcus_diminutus
ENSQXVG00000005130	P450	Balanococcus_diminutus
ENSQXVG00000005493	P450	Balanococcus_diminutus
ENSQXVG00000005518	P450	Balanococcus_diminutus
ENSQXVG00000005526	P450	Balanococcus_diminutus
ENSQXVG00000005752	P450	Balanococcus_diminutus
ENSQXVG00000006151	P450	Balanococcus_diminutus
ENSQXVG00000006217	P450	Balanococcus_diminutus
ENSQXVG00000006299	P450	Balanococcus_diminutus
ENSQXVG00000006486	P450	Balanococcus_diminutus
ENSQXVG00000006678	P450	Balanococcus_diminutus
ENSQXVG00000006716	P450	Balanococcus_diminutus
ENSQXVG00000006761	P450	Balanococcus_diminutus
ENSQXVG00000006976	P450	Balanococcus_diminutus
ENSQXVG00000006989	P450	Balanococcus_diminutus
ENSQXVG00000007011	P450	Balanococcus_diminutus
ENSQXVG00000007049	P450	Balanococcus_diminutus
ENSQXVG00000007060	P450	Balanococcus_diminutus
ENSQXVG00000007146	P450	Balanococcus_diminutus
ENSQXVG00000007151	P450	Balanococcus_diminutus
ENSQXVG00000007452	P450	Balanococcus_diminutus
ENSQXVG00000007599	P450	Balanococcus_diminutus
ENSQXVG00000007611	P450	Balanococcus_diminutus
ENSQXVG00000007738	P450	Balanococcus_diminutus
ENSQXVG00000007753	P450	Balanococcus_diminutus
ENSQXVG00000008053	P450	Balanococcus_diminutus
ENSQXVG00000008294	P450	Balanococcus_diminutus
ENSQXVG00000008306	P450	Balanococcus_diminutus
ENSQXVG00000008368	P450	Balanococcus_diminutus
ENSQXVG00000008442	P450	Balanococcus_diminutus
ENSQXVG00000008515	P450	Balanococcus_diminutus
ENSQXVG00000008532	P450	Balanococcus_diminutus
ENSQXVG00000008580	P450	Balanococcus_diminutus
ENSQXVG00000008619	P450	Balanococcus_diminutus
ENSQXVG00000008654	P450	Balanococcus_diminutus
ENSQXVG00000008667	P450	Balanococcus_diminutus
ENSQXVG00000008673	P450	Balanococcus_diminutus
ENSQXVG00000008706	P450	Balanococcus_diminutus
ENSQXVG00000008871	P450	Balanococcus_diminutus
ENSQXVG00000008939	P450	Balanococcus_diminutus
ENSQXVG00000009159	P450	Balanococcus_diminutus
ENSQXVG00000009403	P450	Balanococcus_diminutus
ENSQXVG00000009598	P450	Balanococcus_diminutus
ENSQXVG00000009677	P450	Balanococcus_diminutus
ENSQXVG00000009743	P450	Balanococcus_diminutus
ENSQXVG00000009930	P450	Balanococcus_diminutus
ENSQXVG00000010092	P450	Balanococcus_diminutus
ENSQXVG00000010442	P450	Balanococcus_diminutus
ENSQXVG00000010577	P450	Balanococcus_diminutus
ENSQXVG00000010665	P450	Balanococcus_diminutus
ENSQXVG00000010706	P450	Balanococcus_diminutus
ENSQXVG00000010711	P450	Balanococcus_diminutus
ENSQXVG00000010890	P450	Balanococcus_diminutus
ENSQXVG00000010907	P450	Balanococcus_diminutus
ENSQXVG00000011211	P450	Balanococcus_diminutus
ENSQXVG00000011323	P450	Balanococcus_diminutus
ENSQXVG00000011587	P450	Balanococcus_diminutus
ENSQXVG00000011689	P450	Balanococcus_diminutus
ENSQXVG00000011706	P450	Balanococcus_diminutus
ENSQXVG00000011771	P450	Balanococcus_diminutus
ENSQXVG00000011775	P450	Balanococcus_diminutus
ENSQXVG00000011902	P450	Balanococcus_diminutus
ENSQXVG00000012026	P450	Balanococcus_diminutus
ENSQXVG00000012191	P450	Balanococcus_diminutus
ENSQXVG00000012325	P450	Balanococcus_diminutus
ENSQXVG00000012332	P450	Balanococcus_diminutus
ENSQXVG00000012677	P450	Balanococcus_diminutus
ENSQXVG00000012757	P450	Balanococcus_diminutus
ENSQXVG00000013455	P450	Balanococcus_diminutus
ENSQXVG00000013568	P450	Balanococcus_diminutus
ENSQXVG00000013872	P450	Balanococcus_diminutus
ENSQXVG00000014049	P450	Balanococcus_diminutus
ENSQXVG00000001676	GST	Balanococcus_diminutus
ENSQXVG00000002728	GST	Balanococcus_diminutus
ENSQXVG00000007359	GST	Balanococcus_diminutus
ENSQXVG00000008047	GST	Balanococcus_diminutus
ENSQXVG00000008251	GST	Balanococcus_diminutus
ENSQXVG00000008571	GST	Balanococcus_diminutus
ENSQXVG00000008839	GST	Balanococcus_diminutus
ENSQXVG00000010309	GST	Balanococcus_diminutus
ENSQXVG00000010545	GST	Balanococcus_diminutus
ENSQXVG00000010641	GST	Balanococcus_diminutus
ENSQXVG00000011137	GST	Balanococcus_diminutus
ENSQXVG00000012259	GST	Balanococcus_diminutus
ENSQXVG00000000047	UGT	Balanococcus_diminutus
ENSQXVG00000002378	UGT	Balanococcus_diminutus
ENSQXVG00000002989	UGT	Balanococcus_diminutus
ENSQXVG00000003503	UGT	Balanococcus_diminutus
ENSQXVG00000004326	UGT	Balanococcus_diminutus
ENSQXVG00000007124	UGT	Balanococcus_diminutus
ENSQXVG00000007808	UGT	Balanococcus_diminutus
ENSQXVG00000007847	UGT	Balanococcus_diminutus
ENSQXVG00000008077	UGT	Balanococcus_diminutus
ENSQXVG00000008592	UGT	Balanococcus_diminutus
ENSQXVG00000008635	UGT	Balanococcus_diminutus
ENSQXVG00000009665	UGT	Balanococcus_diminutus
ENSQXVG00000009957	UGT	Balanococcus_diminutus
ENSQXVG00000010234	UGT	Balanococcus_diminutus
ENSQXVG00000010279	UGT	Balanococcus_diminutus
ENSQXVG00000010494	UGT	Balanococcus_diminutus
ENSQXVG00000011979	UGT	Balanococcus_diminutus
ENSQXVG00000011989	UGT	Balanococcus_diminutus
ENSQXVG00000011991	UGT	Balanococcus_diminutus
ENSQXVG00000012667	UGT	Balanococcus_diminutus
ENSQXVG00000012724	UGT	Balanococcus_diminutus
ENSQXVG00000013058	UGT	Balanococcus_diminutus
ENSQXVG00000013075	UGT	Balanococcus_diminutus
ENSQXVG00000013166	UGT	Balanococcus_diminutus
ENSQXVG00000013585	UGT	Balanococcus_diminutus
ENSQXVG00000014024	UGT	Balanococcus_diminutus
ENSQXVG00000014064	UGT	Balanococcus_diminutus
ENSQXVG00000014068	UGT	Balanococcus_diminutus
ENSQXVG00000006560	AOX	Balanococcus_diminutus
ENSQXVG00000000342	CHIA	Balanococcus_diminutus
ENSQXVG00000000614	CHIA	Balanococcus_diminutus
ENSQXVG00000003687	CHIA	Balanococcus_diminutus
ENSQXVG00000003737	CHIA	Balanococcus_diminutus
ENSQXVG00000004295	CHIA	Balanococcus_diminutus
ENSQXVG00000005264	CHIA	Balanococcus_diminutus
ENSQXVG00000007231	CHIA	Balanococcus_diminutus
ENSQXVG00000011551	CHIA	Balanococcus_diminutus
ENSQXVG00000011786	CHIA	Balanococcus_diminutus
ENSQXVG00000001869	EPHX	Balanococcus_diminutus
ENSQXVG00000003951	PIF	Balanococcus_diminutus
ENSQXVG00000006569	PIF	Balanococcus_diminutus
ENSQXVG00000004487	PTCHD	Balanococcus_diminutus
ENSQXVG00000009781	PTCHD	Balanococcus_diminutus
ENSQXVG00000009866	PTCHD	Balanococcus_diminutus
ENSQXVG00000013515	PTCHD	Balanococcus_diminutus
ENSQXVG00000013673	PTCHD	Balanococcus_diminutus
ENSQXVG00000000400	PTP	Balanococcus_diminutus
ENSQXVG00000000434	PTP	Balanococcus_diminutus
ENSQXVG00000000998	PTP	Balanococcus_diminutus
ENSQXVG00000001989	PTP	Balanococcus_diminutus
ENSQXVG00000002814	PTP	Balanococcus_diminutus
ENSQXVG00000003090	PTP	Balanococcus_diminutus
ENSQXVG00000003592	PTP	Balanococcus_diminutus
ENSQXVG00000004082	PTP	Balanococcus_diminutus
ENSQXVG00000006300	PTP	Balanococcus_diminutus
ENSQXVG00000010757	PTP	Balanococcus_diminutus
ENSQXVG00000012006	PTP	Balanococcus_diminutus
Coronaproctus_castanopsis_00000356	ABC	Coronaproctus_castanopsis
Coronaproctus_castanopsis_00000713	ABC	Coronaproctus_castanopsis
Coronaproctus_castanopsis_00001042	ABC	Coronaproctus_castanopsis
Coronaproctus_castanopsis_00001045	ABC	Coronaproctus_castanopsis
Coronaproctus_castanopsis_00001097	ABC	Coronaproctus_castanopsis
Coronaproctus_castanopsis_00001318	ABC	Coronaproctus_castanopsis
Coronaproctus_castanopsis_00001328	ABC	Coronaproctus_castanopsis
Coronaproctus_castanopsis_00001581	ABC	Coronaproctus_castanopsis
Coronaproctus_castanopsis_00001588	ABC	Coronaproctus_castanopsis
Coronaproctus_castanopsis_00001600	ABC	Coronaproctus_castanopsis
Coronaproctus_castanopsis_00001758	ABC	Coronaproctus_castanopsis
Coronaproctus_castanopsis_00001787	ABC	Coronaproctus_castanopsis
Coronaproctus_castanopsis_00002342	ABC	Coronaproctus_castanopsis
Coronaproctus_castanopsis_00002604	ABC	Coronaproctus_castanopsis
Coronaproctus_castanopsis_00002814	ABC	Coronaproctus_castanopsis
Coronaproctus_castanopsis_00002815	ABC	Coronaproctus_castanopsis
Coronaproctus_castanopsis_00002817	ABC	Coronaproctus_castanopsis
Coronaproctus_castanopsis_00002818	ABC	Coronaproctus_castanopsis
Coronaproctus_castanopsis_00002820	ABC	Coronaproctus_castanopsis
Coronaproctus_castanopsis_00004642	ABC	Coronaproctus_castanopsis
Coronaproctus_castanopsis_00005562	ABC	Coronaproctus_castanopsis
Coronaproctus_castanopsis_00005567	ABC	Coronaproctus_castanopsis
Coronaproctus_castanopsis_00005755	ABC	Coronaproctus_castanopsis
Coronaproctus_castanopsis_00005811	ABC	Coronaproctus_castanopsis
Coronaproctus_castanopsis_00005826	ABC	Coronaproctus_castanopsis
Coronaproctus_castanopsis_00005827	ABC	Coronaproctus_castanopsis
Coronaproctus_castanopsis_00005882	ABC	Coronaproctus_castanopsis
Coronaproctus_castanopsis_00005890	ABC	Coronaproctus_castanopsis
Coronaproctus_castanopsis_00007662	ABC	Coronaproctus_castanopsis
Coronaproctus_castanopsis_00007847	ABC	Coronaproctus_castanopsis
Coronaproctus_castanopsis_00007876	ABC	Coronaproctus_castanopsis
Coronaproctus_castanopsis_00007977	ABC	Coronaproctus_castanopsis
Coronaproctus_castanopsis_00007985	ABC	Coronaproctus_castanopsis
Coronaproctus_castanopsis_00008160	ABC	Coronaproctus_castanopsis
Coronaproctus_castanopsis_00008244	ABC	Coronaproctus_castanopsis
Coronaproctus_castanopsis_00008401	ABC	Coronaproctus_castanopsis
Coronaproctus_castanopsis_00010293	ABC	Coronaproctus_castanopsis
Coronaproctus_castanopsis_00010418	ABC	Coronaproctus_castanopsis
Coronaproctus_castanopsis_00000155	COE	Coronaproctus_castanopsis
Coronaproctus_castanopsis_00000676	COE	Coronaproctus_castanopsis
Coronaproctus_castanopsis_00000748	COE	Coronaproctus_castanopsis
Coronaproctus_castanopsis_00000908	COE	Coronaproctus_castanopsis
Coronaproctus_castanopsis_00000909	COE	Coronaproctus_castanopsis
Coronaproctus_castanopsis_00000910	COE	Coronaproctus_castanopsis
Coronaproctus_castanopsis_00000954	COE	Coronaproctus_castanopsis
Coronaproctus_castanopsis_00000955	COE	Coronaproctus_castanopsis
Coronaproctus_castanopsis_00004503	COE	Coronaproctus_castanopsis
Coronaproctus_castanopsis_00004508	COE	Coronaproctus_castanopsis
Coronaproctus_castanopsis_00004510	COE	Coronaproctus_castanopsis
Coronaproctus_castanopsis_00004511	COE	Coronaproctus_castanopsis
Coronaproctus_castanopsis_00004513	COE	Coronaproctus_castanopsis
Coronaproctus_castanopsis_00004515	COE	Coronaproctus_castanopsis
Coronaproctus_castanopsis_00004528	COE	Coronaproctus_castanopsis
Coronaproctus_castanopsis_00004529	COE	Coronaproctus_castanopsis
Coronaproctus_castanopsis_00005366	COE	Coronaproctus_castanopsis
Coronaproctus_castanopsis_00005936	COE	Coronaproctus_castanopsis
Coronaproctus_castanopsis_00007305	COE	Coronaproctus_castanopsis
Coronaproctus_castanopsis_00007695	COE	Coronaproctus_castanopsis
Coronaproctus_castanopsis_00008037	COE	Coronaproctus_castanopsis
Coronaproctus_castanopsis_00008057	COE	Coronaproctus_castanopsis
Coronaproctus_castanopsis_00008284	COE	Coronaproctus_castanopsis
Coronaproctus_castanopsis_00008337	COE	Coronaproctus_castanopsis
Coronaproctus_castanopsis_00008338	COE	Coronaproctus_castanopsis
Coronaproctus_castanopsis_00008339	COE	Coronaproctus_castanopsis
Coronaproctus_castanopsis_00008732	COE	Coronaproctus_castanopsis
Coronaproctus_castanopsis_00008733	COE	Coronaproctus_castanopsis
Coronaproctus_castanopsis_00008736	COE	Coronaproctus_castanopsis
Coronaproctus_castanopsis_00008737	COE	Coronaproctus_castanopsis
Coronaproctus_castanopsis_00008741	COE	Coronaproctus_castanopsis
Coronaproctus_castanopsis_00008890	COE	Coronaproctus_castanopsis
Coronaproctus_castanopsis_00008891	COE	Coronaproctus_castanopsis
Coronaproctus_castanopsis_00008892	COE	Coronaproctus_castanopsis
Coronaproctus_castanopsis_00008893	COE	Coronaproctus_castanopsis
Coronaproctus_castanopsis_00008894	COE	Coronaproctus_castanopsis
Coronaproctus_castanopsis_00008895	COE	Coronaproctus_castanopsis
Coronaproctus_castanopsis_00009801	COE	Coronaproctus_castanopsis
Coronaproctus_castanopsis_00009802	COE	Coronaproctus_castanopsis
Coronaproctus_castanopsis_00000014	P450	Coronaproctus_castanopsis
Coronaproctus_castanopsis_00000801	P450	Coronaproctus_castanopsis
Coronaproctus_castanopsis_00000822	P450	Coronaproctus_castanopsis
Coronaproctus_castanopsis_00000823	P450	Coronaproctus_castanopsis
Coronaproctus_castanopsis_00000898	P450	Coronaproctus_castanopsis
Coronaproctus_castanopsis_00001082	P450	Coronaproctus_castanopsis
Coronaproctus_castanopsis_00001232	P450	Coronaproctus_castanopsis
Coronaproctus_castanopsis_00001521	P450	Coronaproctus_castanopsis
Coronaproctus_castanopsis_00001524	P450	Coronaproctus_castanopsis
Coronaproctus_castanopsis_00001528	P450	Coronaproctus_castanopsis
Coronaproctus_castanopsis_00001530	P450	Coronaproctus_castanopsis
Coronaproctus_castanopsis_00001602	P450	Coronaproctus_castanopsis
Coronaproctus_castanopsis_00002224	P450	Coronaproctus_castanopsis
Coronaproctus_castanopsis_00002582	P450	Coronaproctus_castanopsis
Coronaproctus_castanopsis_00002619	P450	Coronaproctus_castanopsis
Coronaproctus_castanopsis_00002620	P450	Coronaproctus_castanopsis
Coronaproctus_castanopsis_00002621	P450	Coronaproctus_castanopsis
Coronaproctus_castanopsis_00002622	P450	Coronaproctus_castanopsis
Coronaproctus_castanopsis_00002623	P450	Coronaproctus_castanopsis
Coronaproctus_castanopsis_00002624	P450	Coronaproctus_castanopsis
Coronaproctus_castanopsis_00002625	P450	Coronaproctus_castanopsis
Coronaproctus_castanopsis_00003200	P450	Coronaproctus_castanopsis
Coronaproctus_castanopsis_00003201	P450	Coronaproctus_castanopsis
Coronaproctus_castanopsis_00003235	P450	Coronaproctus_castanopsis
Coronaproctus_castanopsis_00003236	P450	Coronaproctus_castanopsis
Coronaproctus_castanopsis_00003237	P450	Coronaproctus_castanopsis
Coronaproctus_castanopsis_00003238	P450	Coronaproctus_castanopsis
Coronaproctus_castanopsis_00003482	P450	Coronaproctus_castanopsis
Coronaproctus_castanopsis_00004814	P450	Coronaproctus_castanopsis
Coronaproctus_castanopsis_00004815	P450	Coronaproctus_castanopsis
Coronaproctus_castanopsis_00004836	P450	Coronaproctus_castanopsis
Coronaproctus_castanopsis_00004947	P450	Coronaproctus_castanopsis
Coronaproctus_castanopsis_00004948	P450	Coronaproctus_castanopsis
Coronaproctus_castanopsis_00005132	P450	Coronaproctus_castanopsis
Coronaproctus_castanopsis_00005133	P450	Coronaproctus_castanopsis
Coronaproctus_castanopsis_00005464	P450	Coronaproctus_castanopsis
Coronaproctus_castanopsis_00005514	P450	Coronaproctus_castanopsis
Coronaproctus_castanopsis_00005636	P450	Coronaproctus_castanopsis
Coronaproctus_castanopsis_00005637	P450	Coronaproctus_castanopsis
Coronaproctus_castanopsis_00005638	P450	Coronaproctus_castanopsis
Coronaproctus_castanopsis_00005659	P450	Coronaproctus_castanopsis
Coronaproctus_castanopsis_00005660	P450	Coronaproctus_castanopsis
Coronaproctus_castanopsis_00005661	P450	Coronaproctus_castanopsis
Coronaproctus_castanopsis_00005841	P450	Coronaproctus_castanopsis
Coronaproctus_castanopsis_00006192	P450	Coronaproctus_castanopsis
Coronaproctus_castanopsis_00006203	P450	Coronaproctus_castanopsis
Coronaproctus_castanopsis_00006204	P450	Coronaproctus_castanopsis
Coronaproctus_castanopsis_00006361	P450	Coronaproctus_castanopsis
Coronaproctus_castanopsis_00006651	P450	Coronaproctus_castanopsis
Coronaproctus_castanopsis_00006728	P450	Coronaproctus_castanopsis
Coronaproctus_castanopsis_00006927	P450	Coronaproctus_castanopsis
Coronaproctus_castanopsis_00006928	P450	Coronaproctus_castanopsis
Coronaproctus_castanopsis_00006929	P450	Coronaproctus_castanopsis
Coronaproctus_castanopsis_00006930	P450	Coronaproctus_castanopsis
Coronaproctus_castanopsis_00006931	P450	Coronaproctus_castanopsis
Coronaproctus_castanopsis_00008281	P450	Coronaproctus_castanopsis
Coronaproctus_castanopsis_00008282	P450	Coronaproctus_castanopsis
Coronaproctus_castanopsis_00008590	P450	Coronaproctus_castanopsis
Coronaproctus_castanopsis_00008591	P450	Coronaproctus_castanopsis
Coronaproctus_castanopsis_00009308	P450	Coronaproctus_castanopsis
Coronaproctus_castanopsis_00009323	P450	Coronaproctus_castanopsis
Coronaproctus_castanopsis_00009324	P450	Coronaproctus_castanopsis
Coronaproctus_castanopsis_00009369	P450	Coronaproctus_castanopsis
Coronaproctus_castanopsis_00009970	P450	Coronaproctus_castanopsis
Coronaproctus_castanopsis_00010092	P450	Coronaproctus_castanopsis
Coronaproctus_castanopsis_00005439	GST	Coronaproctus_castanopsis
Coronaproctus_castanopsis_00008496	GST	Coronaproctus_castanopsis
Coronaproctus_castanopsis_00000286	UGT	Coronaproctus_castanopsis
Coronaproctus_castanopsis_00000287	UGT	Coronaproctus_castanopsis
Coronaproctus_castanopsis_00001950	UGT	Coronaproctus_castanopsis
Coronaproctus_castanopsis_00001951	UGT	Coronaproctus_castanopsis
Coronaproctus_castanopsis_00002059	UGT	Coronaproctus_castanopsis
Coronaproctus_castanopsis_00002218	UGT	Coronaproctus_castanopsis
Coronaproctus_castanopsis_00003146	UGT	Coronaproctus_castanopsis
Coronaproctus_castanopsis_00003151	UGT	Coronaproctus_castanopsis
Coronaproctus_castanopsis_00003152	UGT	Coronaproctus_castanopsis
Coronaproctus_castanopsis_00003501	UGT	Coronaproctus_castanopsis
Coronaproctus_castanopsis_00003545	UGT	Coronaproctus_castanopsis
Coronaproctus_castanopsis_00005939	UGT	Coronaproctus_castanopsis
Coronaproctus_castanopsis_00007889	UGT	Coronaproctus_castanopsis
Coronaproctus_castanopsis_00008575	UGT	Coronaproctus_castanopsis
Coronaproctus_castanopsis_00008576	UGT	Coronaproctus_castanopsis
Coronaproctus_castanopsis_00008637	UGT	Coronaproctus_castanopsis
Coronaproctus_castanopsis_00008723	UGT	Coronaproctus_castanopsis
Coronaproctus_castanopsis_00008725	UGT	Coronaproctus_castanopsis
Coronaproctus_castanopsis_00008726	UGT	Coronaproctus_castanopsis
Coronaproctus_castanopsis_00008727	UGT	Coronaproctus_castanopsis
Coronaproctus_castanopsis_00008728	UGT	Coronaproctus_castanopsis
Coronaproctus_castanopsis_00008729	UGT	Coronaproctus_castanopsis
Coronaproctus_castanopsis_00008748	UGT	Coronaproctus_castanopsis
Coronaproctus_castanopsis_00008870	UGT	Coronaproctus_castanopsis
Coronaproctus_castanopsis_00009062	UGT	Coronaproctus_castanopsis
Coronaproctus_castanopsis_00009405	UGT	Coronaproctus_castanopsis
Coronaproctus_castanopsis_00003709	AOX	Coronaproctus_castanopsis
Coronaproctus_castanopsis_00003711	AOX	Coronaproctus_castanopsis
Coronaproctus_castanopsis_00000876	CHIA	Coronaproctus_castanopsis
Coronaproctus_castanopsis_00000923	CHIA	Coronaproctus_castanopsis
Coronaproctus_castanopsis_00002348	CHIA	Coronaproctus_castanopsis
Coronaproctus_castanopsis_00004295	CHIA	Coronaproctus_castanopsis
Coronaproctus_castanopsis_00005463	CHIA	Coronaproctus_castanopsis
Coronaproctus_castanopsis_00005873	CHIA	Coronaproctus_castanopsis
Coronaproctus_castanopsis_00005985	CHIA	Coronaproctus_castanopsis
Coronaproctus_castanopsis_00005987	CHIA	Coronaproctus_castanopsis
Coronaproctus_castanopsis_00007875	CHIA	Coronaproctus_castanopsis
Coronaproctus_castanopsis_00008491	CHIA	Coronaproctus_castanopsis
Coronaproctus_castanopsis_00001311	EPHX	Coronaproctus_castanopsis
Coronaproctus_castanopsis_00002468	EPHX	Coronaproctus_castanopsis
Coronaproctus_castanopsis_00001320	PIF	Coronaproctus_castanopsis
Coronaproctus_castanopsis_00001321	PIF	Coronaproctus_castanopsis
Coronaproctus_castanopsis_00001416	PIF	Coronaproctus_castanopsis
Coronaproctus_castanopsis_00001824	PIF	Coronaproctus_castanopsis
Coronaproctus_castanopsis_00001924	PIF	Coronaproctus_castanopsis
Coronaproctus_castanopsis_00003082	PIF	Coronaproctus_castanopsis
Coronaproctus_castanopsis_00003986	PIF	Coronaproctus_castanopsis
Coronaproctus_castanopsis_00004223	PIF	Coronaproctus_castanopsis
Coronaproctus_castanopsis_00004949	PIF	Coronaproctus_castanopsis
Coronaproctus_castanopsis_00005052	PIF	Coronaproctus_castanopsis
Coronaproctus_castanopsis_00005152	PIF	Coronaproctus_castanopsis
Coronaproctus_castanopsis_00008663	PIF	Coronaproctus_castanopsis
Coronaproctus_castanopsis_00008664	PIF	Coronaproctus_castanopsis
Coronaproctus_castanopsis_00009148	PIF	Coronaproctus_castanopsis
Coronaproctus_castanopsis_00009829	PIF	Coronaproctus_castanopsis
Coronaproctus_castanopsis_00009947	PIF	Coronaproctus_castanopsis
Coronaproctus_castanopsis_00009965	PIF	Coronaproctus_castanopsis
Coronaproctus_castanopsis_00010526	PIF	Coronaproctus_castanopsis
Coronaproctus_castanopsis_00010528	PIF	Coronaproctus_castanopsis
Coronaproctus_castanopsis_00010529	PIF	Coronaproctus_castanopsis
Coronaproctus_castanopsis_00001623	PTCHD	Coronaproctus_castanopsis
Coronaproctus_castanopsis_00001920	PTCHD	Coronaproctus_castanopsis
Coronaproctus_castanopsis_00005929	PTCHD	Coronaproctus_castanopsis
Coronaproctus_castanopsis_00008142	PTCHD	Coronaproctus_castanopsis
Coronaproctus_castanopsis_00000246	PTP	Coronaproctus_castanopsis
Coronaproctus_castanopsis_00001124	PTP	Coronaproctus_castanopsis
Coronaproctus_castanopsis_00001785	PTP	Coronaproctus_castanopsis
Coronaproctus_castanopsis_00002193	PTP	Coronaproctus_castanopsis
Coronaproctus_castanopsis_00003241	PTP	Coronaproctus_castanopsis
Coronaproctus_castanopsis_00004417	PTP	Coronaproctus_castanopsis
Coronaproctus_castanopsis_00005750	PTP	Coronaproctus_castanopsis
Coronaproctus_castanopsis_00009246	PTP	Coronaproctus_castanopsis
Coronaproctus_castanopsis_00009807	PTP	Coronaproctus_castanopsis
PSOL00186	ABC	Phenacoccus_solenopsis
PSOL00569	ABC	Phenacoccus_solenopsis
PSOL00666	ABC	Phenacoccus_solenopsis
PSOL00967	ABC	Phenacoccus_solenopsis
PSOL01819	ABC	Phenacoccus_solenopsis
PSOL01924	ABC	Phenacoccus_solenopsis
PSOL02067	ABC	Phenacoccus_solenopsis
PSOL02068	ABC	Phenacoccus_solenopsis
PSOL02320	ABC	Phenacoccus_solenopsis
PSOL02500	ABC	Phenacoccus_solenopsis
PSOL02874	ABC	Phenacoccus_solenopsis
PSOL02916	ABC	Phenacoccus_solenopsis
PSOL03433	ABC	Phenacoccus_solenopsis
PSOL03434	ABC	Phenacoccus_solenopsis
PSOL03435	ABC	Phenacoccus_solenopsis
PSOL03438	ABC	Phenacoccus_solenopsis
PSOL03441	ABC	Phenacoccus_solenopsis
PSOL03454	ABC	Phenacoccus_solenopsis
PSOL04358	ABC	Phenacoccus_solenopsis
PSOL04362	ABC	Phenacoccus_solenopsis
PSOL04387	ABC	Phenacoccus_solenopsis
PSOL04390	ABC	Phenacoccus_solenopsis
PSOL05157	ABC	Phenacoccus_solenopsis
PSOL05547	ABC	Phenacoccus_solenopsis
PSOL05569	ABC	Phenacoccus_solenopsis
PSOL05921	ABC	Phenacoccus_solenopsis
PSOL05922	ABC	Phenacoccus_solenopsis
PSOL06150	ABC	Phenacoccus_solenopsis
PSOL06198	ABC	Phenacoccus_solenopsis
PSOL06471	ABC	Phenacoccus_solenopsis
PSOL06472	ABC	Phenacoccus_solenopsis
PSOL06853	ABC	Phenacoccus_solenopsis
PSOL06859	ABC	Phenacoccus_solenopsis
PSOL06861	ABC	Phenacoccus_solenopsis
PSOL06862	ABC	Phenacoccus_solenopsis
PSOL07807	ABC	Phenacoccus_solenopsis
PSOL08645	ABC	Phenacoccus_solenopsis
PSOL08660	ABC	Phenacoccus_solenopsis
PSOL08661	ABC	Phenacoccus_solenopsis
PSOL08662	ABC	Phenacoccus_solenopsis
PSOL08967	ABC	Phenacoccus_solenopsis
PSOL09189	ABC	Phenacoccus_solenopsis
PSOL09405	ABC	Phenacoccus_solenopsis
PSOL09593	ABC	Phenacoccus_solenopsis
PSOL09746	ABC	Phenacoccus_solenopsis
PSOL09791	ABC	Phenacoccus_solenopsis
PSOL09803	ABC	Phenacoccus_solenopsis
PSOL09946	ABC	Phenacoccus_solenopsis
PSOL10220	ABC	Phenacoccus_solenopsis
PSOL10221	ABC	Phenacoccus_solenopsis
PSOL10257	ABC	Phenacoccus_solenopsis
PSOL10268	ABC	Phenacoccus_solenopsis
PSOL11127	ABC	Phenacoccus_solenopsis
PSOL11385	ABC	Phenacoccus_solenopsis
PSOL12049	ABC	Phenacoccus_solenopsis
PSOL00228	COE	Phenacoccus_solenopsis
PSOL00229	COE	Phenacoccus_solenopsis
PSOL00231	COE	Phenacoccus_solenopsis
PSOL00232	COE	Phenacoccus_solenopsis
PSOL00517	COE	Phenacoccus_solenopsis
PSOL00518	COE	Phenacoccus_solenopsis
PSOL00520	COE	Phenacoccus_solenopsis
PSOL00522	COE	Phenacoccus_solenopsis
PSOL00526	COE	Phenacoccus_solenopsis
PSOL00632	COE	Phenacoccus_solenopsis
PSOL00633	COE	Phenacoccus_solenopsis
PSOL00635	COE	Phenacoccus_solenopsis
PSOL00637	COE	Phenacoccus_solenopsis
PSOL00638	COE	Phenacoccus_solenopsis
PSOL00645	COE	Phenacoccus_solenopsis
PSOL00694	COE	Phenacoccus_solenopsis
PSOL01705	COE	Phenacoccus_solenopsis
PSOL01709	COE	Phenacoccus_solenopsis
PSOL01710	COE	Phenacoccus_solenopsis
PSOL01712	COE	Phenacoccus_solenopsis
PSOL01901	COE	Phenacoccus_solenopsis
PSOL01903	COE	Phenacoccus_solenopsis
PSOL01906	COE	Phenacoccus_solenopsis
PSOL01921	COE	Phenacoccus_solenopsis
PSOL01922	COE	Phenacoccus_solenopsis
PSOL02545	COE	Phenacoccus_solenopsis
PSOL02547	COE	Phenacoccus_solenopsis
PSOL02549	COE	Phenacoccus_solenopsis
PSOL02557	COE	Phenacoccus_solenopsis
PSOL02559	COE	Phenacoccus_solenopsis
PSOL02770	COE	Phenacoccus_solenopsis
PSOL02839	COE	Phenacoccus_solenopsis
PSOL03023	COE	Phenacoccus_solenopsis
PSOL03109	COE	Phenacoccus_solenopsis
PSOL04284	COE	Phenacoccus_solenopsis
PSOL04747	COE	Phenacoccus_solenopsis
PSOL05601	COE	Phenacoccus_solenopsis
PSOL05771	COE	Phenacoccus_solenopsis
PSOL06380	COE	Phenacoccus_solenopsis
PSOL06461	COE	Phenacoccus_solenopsis
PSOL06466	COE	Phenacoccus_solenopsis
PSOL06468	COE	Phenacoccus_solenopsis
PSOL06470	COE	Phenacoccus_solenopsis
PSOL06476	COE	Phenacoccus_solenopsis
PSOL06644	COE	Phenacoccus_solenopsis
PSOL06728	COE	Phenacoccus_solenopsis
PSOL06729	COE	Phenacoccus_solenopsis
PSOL06730	COE	Phenacoccus_solenopsis
PSOL06732	COE	Phenacoccus_solenopsis
PSOL06736	COE	Phenacoccus_solenopsis
PSOL06756	COE	Phenacoccus_solenopsis
PSOL07011	COE	Phenacoccus_solenopsis
PSOL07012	COE	Phenacoccus_solenopsis
PSOL07293	COE	Phenacoccus_solenopsis
PSOL07417	COE	Phenacoccus_solenopsis
PSOL07677	COE	Phenacoccus_solenopsis
PSOL08015	COE	Phenacoccus_solenopsis
PSOL08091	COE	Phenacoccus_solenopsis
PSOL08092	COE	Phenacoccus_solenopsis
PSOL08369	COE	Phenacoccus_solenopsis
PSOL08372	COE	Phenacoccus_solenopsis
PSOL08873	COE	Phenacoccus_solenopsis
PSOL09684	COE	Phenacoccus_solenopsis
PSOL09816	COE	Phenacoccus_solenopsis
PSOL09822	COE	Phenacoccus_solenopsis
PSOL09873	COE	Phenacoccus_solenopsis
PSOL09874	COE	Phenacoccus_solenopsis
PSOL09875	COE	Phenacoccus_solenopsis
PSOL10122	COE	Phenacoccus_solenopsis
PSOL10311	COE	Phenacoccus_solenopsis
PSOL10312	COE	Phenacoccus_solenopsis
PSOL10313	COE	Phenacoccus_solenopsis
PSOL10372	COE	Phenacoccus_solenopsis
PSOL10729	COE	Phenacoccus_solenopsis
PSOL10763	COE	Phenacoccus_solenopsis
PSOL10765	COE	Phenacoccus_solenopsis
PSOL10766	COE	Phenacoccus_solenopsis
PSOL10769	COE	Phenacoccus_solenopsis
PSOL10775	COE	Phenacoccus_solenopsis
PSOL10946	COE	Phenacoccus_solenopsis
PSOL11135	COE	Phenacoccus_solenopsis
PSOL11389	COE	Phenacoccus_solenopsis
PSOL11423	COE	Phenacoccus_solenopsis
PSOL11822	COE	Phenacoccus_solenopsis
PSOL11945	COE	Phenacoccus_solenopsis
PSOL12105	COE	Phenacoccus_solenopsis
PSOL12202	COE	Phenacoccus_solenopsis
PSOL00267	P450	Phenacoccus_solenopsis
PSOL00268	P450	Phenacoccus_solenopsis
PSOL00269	P450	Phenacoccus_solenopsis
PSOL00982	P450	Phenacoccus_solenopsis
PSOL00985	P450	Phenacoccus_solenopsis
PSOL01131	P450	Phenacoccus_solenopsis
PSOL01235	P450	Phenacoccus_solenopsis
PSOL01447	P450	Phenacoccus_solenopsis
PSOL01722	P450	Phenacoccus_solenopsis
PSOL02217	P450	Phenacoccus_solenopsis
PSOL02322	P450	Phenacoccus_solenopsis
PSOL02486	P450	Phenacoccus_solenopsis
PSOL02853	P450	Phenacoccus_solenopsis
PSOL03299	P450	Phenacoccus_solenopsis
PSOL03334	P450	Phenacoccus_solenopsis
PSOL03363	P450	Phenacoccus_solenopsis
PSOL03369	P450	Phenacoccus_solenopsis
PSOL03666	P450	Phenacoccus_solenopsis
PSOL04122	P450	Phenacoccus_solenopsis
PSOL04306	P450	Phenacoccus_solenopsis
PSOL04983	P450	Phenacoccus_solenopsis
PSOL05097	P450	Phenacoccus_solenopsis
PSOL05098	P450	Phenacoccus_solenopsis
PSOL05100	P450	Phenacoccus_solenopsis
PSOL05620	P450	Phenacoccus_solenopsis
PSOL06217	P450	Phenacoccus_solenopsis
PSOL06223	P450	Phenacoccus_solenopsis
PSOL06309	P450	Phenacoccus_solenopsis
PSOL06311	P450	Phenacoccus_solenopsis
PSOL06313	P450	Phenacoccus_solenopsis
PSOL06314	P450	Phenacoccus_solenopsis
PSOL06417	P450	Phenacoccus_solenopsis
PSOL06419	P450	Phenacoccus_solenopsis
PSOL06523	P450	Phenacoccus_solenopsis
PSOL06524	P450	Phenacoccus_solenopsis
PSOL07282	P450	Phenacoccus_solenopsis
PSOL07290	P450	Phenacoccus_solenopsis
PSOL07660	P450	Phenacoccus_solenopsis
PSOL08309	P450	Phenacoccus_solenopsis
PSOL08347	P450	Phenacoccus_solenopsis
PSOL08354	P450	Phenacoccus_solenopsis
PSOL08471	P450	Phenacoccus_solenopsis
PSOL09095	P450	Phenacoccus_solenopsis
PSOL09097	P450	Phenacoccus_solenopsis
PSOL09260	P450	Phenacoccus_solenopsis
PSOL09313	P450	Phenacoccus_solenopsis
PSOL09362	P450	Phenacoccus_solenopsis
PSOL10079	P450	Phenacoccus_solenopsis
PSOL10211	P450	Phenacoccus_solenopsis
PSOL10235	P450	Phenacoccus_solenopsis
PSOL10533	P450	Phenacoccus_solenopsis
PSOL11075	P450	Phenacoccus_solenopsis
PSOL11077	P450	Phenacoccus_solenopsis
PSOL11723	P450	Phenacoccus_solenopsis
PSOL11725	P450	Phenacoccus_solenopsis
PSOL11955	P450	Phenacoccus_solenopsis
PSOL12134	P450	Phenacoccus_solenopsis
PSOL06761	GST	Phenacoccus_solenopsis
PSOL07499	GST	Phenacoccus_solenopsis
PSOL00057	UGT	Phenacoccus_solenopsis
PSOL00078	UGT	Phenacoccus_solenopsis
PSOL00183	UGT	Phenacoccus_solenopsis
PSOL00184	UGT	Phenacoccus_solenopsis
PSOL01174	UGT	Phenacoccus_solenopsis
PSOL03328	UGT	Phenacoccus_solenopsis
PSOL03329	UGT	Phenacoccus_solenopsis
PSOL03330	UGT	Phenacoccus_solenopsis
PSOL03331	UGT	Phenacoccus_solenopsis
PSOL03332	UGT	Phenacoccus_solenopsis
PSOL03333	UGT	Phenacoccus_solenopsis
PSOL03336	UGT	Phenacoccus_solenopsis
PSOL03337	UGT	Phenacoccus_solenopsis
PSOL03338	UGT	Phenacoccus_solenopsis
PSOL03339	UGT	Phenacoccus_solenopsis
PSOL03340	UGT	Phenacoccus_solenopsis
PSOL03341	UGT	Phenacoccus_solenopsis
PSOL03342	UGT	Phenacoccus_solenopsis
PSOL03345	UGT	Phenacoccus_solenopsis
PSOL03346	UGT	Phenacoccus_solenopsis
PSOL03347	UGT	Phenacoccus_solenopsis
PSOL04048	UGT	Phenacoccus_solenopsis
PSOL07043	UGT	Phenacoccus_solenopsis
PSOL07346	UGT	Phenacoccus_solenopsis
PSOL07555	UGT	Phenacoccus_solenopsis
PSOL07834	UGT	Phenacoccus_solenopsis
PSOL08952	UGT	Phenacoccus_solenopsis
PSOL09704	UGT	Phenacoccus_solenopsis
PSOL09706	UGT	Phenacoccus_solenopsis
PSOL10692	UGT	Phenacoccus_solenopsis
PSOL10693	UGT	Phenacoccus_solenopsis
PSOL10716	UGT	Phenacoccus_solenopsis
PSOL07657	AOX	Phenacoccus_solenopsis
PSOL00190	CHIA	Phenacoccus_solenopsis
PSOL00587	CHIA	Phenacoccus_solenopsis
PSOL04041	CHIA	Phenacoccus_solenopsis
PSOL05466	CHIA	Phenacoccus_solenopsis
PSOL08083	CHIA	Phenacoccus_solenopsis
PSOL08270	CHIA	Phenacoccus_solenopsis
PSOL09453	CHIA	Phenacoccus_solenopsis
PSOL10304	CHIA	Phenacoccus_solenopsis
PSOL11340	CHIA	Phenacoccus_solenopsis
PSOL11758	CHIA	Phenacoccus_solenopsis
PSOL11927	CHIA	Phenacoccus_solenopsis
PSOL01015	PIF	Phenacoccus_solenopsis
PSOL01368	PIF	Phenacoccus_solenopsis
PSOL01975	PIF	Phenacoccus_solenopsis
PSOL01979	PIF	Phenacoccus_solenopsis
PSOL03186	PIF	Phenacoccus_solenopsis
PSOL03378	PIF	Phenacoccus_solenopsis
PSOL04011	PIF	Phenacoccus_solenopsis
PSOL04012	PIF	Phenacoccus_solenopsis
PSOL05634	PIF	Phenacoccus_solenopsis
PSOL05896	PIF	Phenacoccus_solenopsis
PSOL09292	PIF	Phenacoccus_solenopsis
PSOL09631	PIF	Phenacoccus_solenopsis
PSOL09670	PIF	Phenacoccus_solenopsis
PSOL09894	PIF	Phenacoccus_solenopsis
PSOL10008	PIF	Phenacoccus_solenopsis
PSOL10027	PIF	Phenacoccus_solenopsis
PSOL10180	PIF	Phenacoccus_solenopsis
PSOL10383	PIF	Phenacoccus_solenopsis
PSOL10657	PIF	Phenacoccus_solenopsis
PSOL11748	PIF	Phenacoccus_solenopsis
PSOL11951	PIF	Phenacoccus_solenopsis
PSOL05639	PTCHD	Phenacoccus_solenopsis
PSOL05845	PTCHD	Phenacoccus_solenopsis
PSOL07328	PTCHD	Phenacoccus_solenopsis
PSOL08515	PTCHD	Phenacoccus_solenopsis
PSOL10795	PTCHD	Phenacoccus_solenopsis
PSOL01237	PTP	Phenacoccus_solenopsis
PSOL01485	PTP	Phenacoccus_solenopsis
PSOL01646	PTP	Phenacoccus_solenopsis
PSOL02048	PTP	Phenacoccus_solenopsis
PSOL04394	PTP	Phenacoccus_solenopsis
PSOL05202	PTP	Phenacoccus_solenopsis
PSOL09787	PTP	Phenacoccus_solenopsis
PSOL10495	PTP	Phenacoccus_solenopsis
ABCB7	ABC	Planococcus_citri
ABCD	ABC	Planococcus_citri
E23	ABC	Planococcus_citri
Hmt-1	ABC	Planococcus_citri
LOC135831181	ABC	Planococcus_citri
LOC135831664	ABC	Planococcus_citri
LOC135831833	ABC	Planococcus_citri
LOC135831835	ABC	Planococcus_citri
LOC135831853	ABC	Planococcus_citri
LOC135832246	ABC	Planococcus_citri
LOC135833801	ABC	Planococcus_citri
LOC135833850	ABC	Planococcus_citri
LOC135834038	ABC	Planococcus_citri
LOC135834143	ABC	Planococcus_citri
LOC135834284	ABC	Planococcus_citri
LOC135834485	ABC	Planococcus_citri
LOC135834735	ABC	Planococcus_citri
LOC135835214	ABC	Planococcus_citri
LOC135835215	ABC	Planococcus_citri
LOC135835216	ABC	Planococcus_citri
LOC135835217	ABC	Planococcus_citri
LOC135835219	ABC	Planococcus_citri
LOC135835224	ABC	Planococcus_citri
LOC135835851	ABC	Planococcus_citri
LOC135835852	ABC	Planococcus_citri
LOC135835855	ABC	Planococcus_citri
LOC135836041	ABC	Planococcus_citri
LOC135836063	ABC	Planococcus_citri
LOC135836068	ABC	Planococcus_citri
LOC135836070	ABC	Planococcus_citri
LOC135836071	ABC	Planococcus_citri
LOC135836072	ABC	Planococcus_citri
LOC135836073	ABC	Planococcus_citri
LOC135837141	ABC	Planococcus_citri
LOC135837359	ABC	Planococcus_citri
LOC135837471	ABC	Planococcus_citri
LOC135837472	ABC	Planococcus_citri
LOC135837473	ABC	Planococcus_citri
LOC135837901	ABC	Planococcus_citri
LOC135837902	ABC	Planococcus_citri
LOC135837972	ABC	Planococcus_citri
LOC135838360	ABC	Planococcus_citri
LOC135838568	ABC	Planococcus_citri
LOC135838570	ABC	Planococcus_citri
LOC135838917	ABC	Planococcus_citri
LOC135838927	ABC	Planococcus_citri
LOC135839421	ABC	Planococcus_citri
LOC135839422	ABC	Planococcus_citri
LOC135839423	ABC	Planococcus_citri
LOC135839425	ABC	Planococcus_citri
LOC135839749	ABC	Planococcus_citri
LOC135840049	ABC	Planococcus_citri
LOC135840221	ABC	Planococcus_citri
LOC135840227	ABC	Planococcus_citri
LOC135840590	ABC	Planococcus_citri
LOC135840659	ABC	Planococcus_citri
LOC135841329	ABC	Planococcus_citri
LOC135841409	ABC	Planococcus_citri
LOC135841411	ABC	Planococcus_citri
LOC135841419	ABC	Planococcus_citri
LOC135841511	ABC	Planococcus_citri
LOC135842041	ABC	Planococcus_citri
LOC135842522	ABC	Planococcus_citri
LOC135843199	ABC	Planococcus_citri
LOC135843244	ABC	Planococcus_citri
LOC135843245	ABC	Planococcus_citri
LOC135843246	ABC	Planococcus_citri
LOC135843247	ABC	Planococcus_citri
LOC135843248	ABC	Planococcus_citri
LOC135843249	ABC	Planococcus_citri
LOC135843468	ABC	Planococcus_citri
LOC135844286	ABC	Planococcus_citri
LOC135845154	ABC	Planococcus_citri
LOC135845676	ABC	Planococcus_citri
LOC135846094	ABC	Planococcus_citri
LOC135846581	ABC	Planococcus_citri
LOC135847136	ABC	Planococcus_citri
LOC135847137	ABC	Planococcus_citri
LOC135849034	ABC	Planococcus_citri
LOC135849523	ABC	Planococcus_citri
LOC135849619	ABC	Planococcus_citri
LOC135849893	ABC	Planococcus_citri
osy	ABC	Planococcus_citri
pix	ABC	Planococcus_citri
Pmp70	ABC	Planococcus_citri
snu	ABC	Planococcus_citri
Sur	ABC	Planococcus_citri
Gli	COE	Planococcus_citri
LOC135831256	COE	Planococcus_citri
LOC135831623	COE	Planococcus_citri
LOC135832495	COE	Planococcus_citri
LOC135832591	COE	Planococcus_citri
LOC135832592	COE	Planococcus_citri
LOC135832791	COE	Planococcus_citri
LOC135833040	COE	Planococcus_citri
LOC135833041	COE	Planococcus_citri
LOC135833042	COE	Planococcus_citri
LOC135833046	COE	Planococcus_citri
LOC135833047	COE	Planococcus_citri
LOC135833048	COE	Planococcus_citri
LOC135833049	COE	Planococcus_citri
LOC135833050	COE	Planococcus_citri
LOC135833052	COE	Planococcus_citri
LOC135833053	COE	Planococcus_citri
LOC135833054	COE	Planococcus_citri
LOC135833055	COE	Planococcus_citri
LOC135833056	COE	Planococcus_citri
LOC135833057	COE	Planococcus_citri
LOC135833059	COE	Planococcus_citri
LOC135833060	COE	Planococcus_citri
LOC135833062	COE	Planococcus_citri
LOC135833063	COE	Planococcus_citri
LOC135833064	COE	Planococcus_citri
LOC135833065	COE	Planococcus_citri
LOC135833066	COE	Planococcus_citri
LOC135833067	COE	Planococcus_citri
LOC135833069	COE	Planococcus_citri
LOC135833070	COE	Planococcus_citri
LOC135833071	COE	Planococcus_citri
LOC135833072	COE	Planococcus_citri
LOC135833073	COE	Planococcus_citri
LOC135833074	COE	Planococcus_citri
LOC135833075	COE	Planococcus_citri
LOC135833078	COE	Planococcus_citri
LOC135833079	COE	Planococcus_citri
LOC135833080	COE	Planococcus_citri
LOC135833082	COE	Planococcus_citri
LOC135833083	COE	Planococcus_citri
LOC135833084	COE	Planococcus_citri
LOC135833085	COE	Planococcus_citri
LOC135833086	COE	Planococcus_citri
LOC135833087	COE	Planococcus_citri
LOC135833088	COE	Planococcus_citri
LOC135833089	COE	Planococcus_citri
LOC135833090	COE	Planococcus_citri
LOC135833091	COE	Planococcus_citri
LOC135833092	COE	Planococcus_citri
LOC135833093	COE	Planococcus_citri
LOC135833095	COE	Planococcus_citri
LOC135833096	COE	Planococcus_citri
LOC135833097	COE	Planococcus_citri
LOC135833098	COE	Planococcus_citri
LOC135833099	COE	Planococcus_citri
LOC135833100	COE	Planococcus_citri
LOC135833102	COE	Planococcus_citri
LOC135833219	COE	Planococcus_citri
LOC135833703	COE	Planococcus_citri
LOC135833728	COE	Planococcus_citri
LOC135833731	COE	Planococcus_citri
LOC135833732	COE	Planococcus_citri
LOC135833733	COE	Planococcus_citri
LOC135833734	COE	Planococcus_citri
LOC135833750	COE	Planococcus_citri
LOC135833978	COE	Planococcus_citri
LOC135835417	COE	Planococcus_citri
LOC135835427	COE	Planococcus_citri
LOC135835430	COE	Planococcus_citri
LOC135835448	COE	Planococcus_citri
LOC135835638	COE	Planococcus_citri
LOC135835640	COE	Planococcus_citri
LOC135836385	COE	Planococcus_citri
LOC135836386	COE	Planococcus_citri
LOC135836387	COE	Planococcus_citri
LOC135836388	COE	Planococcus_citri
LOC135836390	COE	Planococcus_citri
LOC135837154	COE	Planococcus_citri
LOC135837156	COE	Planococcus_citri
LOC135837160	COE	Planococcus_citri
LOC135837760	COE	Planococcus_citri
LOC135837840	COE	Planococcus_citri
LOC135837841	COE	Planococcus_citri
LOC135837851	COE	Planococcus_citri
LOC135837853	COE	Planococcus_citri
LOC135837854	COE	Planococcus_citri
LOC135837855	COE	Planococcus_citri
LOC135837857	COE	Planococcus_citri
LOC135837858	COE	Planococcus_citri
LOC135837860	COE	Planococcus_citri
LOC135837861	COE	Planococcus_citri
LOC135837862	COE	Planococcus_citri
LOC135837863	COE	Planococcus_citri
LOC135837864	COE	Planococcus_citri
LOC135838195	COE	Planococcus_citri
LOC135838209	COE	Planococcus_citri
LOC135838340	COE	Planococcus_citri
LOC135838362	COE	Planococcus_citri
LOC135838363	COE	Planococcus_citri
LOC135838422	COE	Planococcus_citri
LOC135838778	COE	Planococcus_citri
LOC135838780	COE	Planococcus_citri
LOC135839320	COE	Planococcus_citri
LOC135839321	COE	Planococcus_citri
LOC135839322	COE	Planococcus_citri
LOC135839323	COE	Planococcus_citri
LOC135839325	COE	Planococcus_citri
LOC135839337	COE	Planococcus_citri
LOC135839338	COE	Planococcus_citri
LOC135839340	COE	Planococcus_citri
LOC135839341	COE	Planococcus_citri
LOC135839342	COE	Planococcus_citri
LOC135839343	COE	Planococcus_citri
LOC135839384	COE	Planococcus_citri
LOC135839399	COE	Planococcus_citri
LOC135839400	COE	Planococcus_citri
LOC135839764	COE	Planococcus_citri
LOC135839930	COE	Planococcus_citri
LOC135840156	COE	Planococcus_citri
LOC135840158	COE	Planococcus_citri
LOC135840214	COE	Planococcus_citri
LOC135840376	COE	Planococcus_citri
LOC135840380	COE	Planococcus_citri
LOC135840381	COE	Planococcus_citri
LOC135840382	COE	Planococcus_citri
LOC135840383	COE	Planococcus_citri
LOC135840384	COE	Planococcus_citri
LOC135840385	COE	Planococcus_citri
LOC135841447	COE	Planococcus_citri
LOC135841469	COE	Planococcus_citri
LOC135841488	COE	Planococcus_citri
LOC135841512	COE	Planococcus_citri
LOC135841613	COE	Planococcus_citri
LOC135842345	COE	Planococcus_citri
LOC135842398	COE	Planococcus_citri
LOC135842681	COE	Planococcus_citri
LOC135842682	COE	Planococcus_citri
LOC135842683	COE	Planococcus_citri
LOC135842684	COE	Planococcus_citri
LOC135842685	COE	Planococcus_citri
LOC135842686	COE	Planococcus_citri
LOC135842692	COE	Planococcus_citri
LOC135842693	COE	Planococcus_citri
LOC135842694	COE	Planococcus_citri
LOC135842695	COE	Planococcus_citri
LOC135842696	COE	Planococcus_citri
LOC135842698	COE	Planococcus_citri
LOC135842699	COE	Planococcus_citri
LOC135842700	COE	Planococcus_citri
LOC135842701	COE	Planococcus_citri
LOC135842702	COE	Planococcus_citri
LOC135842703	COE	Planococcus_citri
LOC135842705	COE	Planococcus_citri
LOC135842706	COE	Planococcus_citri
LOC135842707	COE	Planococcus_citri
LOC135842708	COE	Planococcus_citri
LOC135842709	COE	Planococcus_citri
LOC135842938	COE	Planococcus_citri
LOC135843100	COE	Planococcus_citri
LOC135843412	COE	Planococcus_citri
LOC135843528	COE	Planococcus_citri
LOC135843529	COE	Planococcus_citri
LOC135843608	COE	Planococcus_citri
LOC135843860	COE	Planococcus_citri
LOC135844216	COE	Planococcus_citri
LOC135844571	COE	Planococcus_citri
LOC135844603	COE	Planococcus_citri
LOC135844604	COE	Planococcus_citri
LOC135844760	COE	Planococcus_citri
LOC135844766	COE	Planococcus_citri
LOC135844778	COE	Planococcus_citri
LOC135844798	COE	Planococcus_citri
LOC135844901	COE	Planococcus_citri
LOC135844938	COE	Planococcus_citri
LOC135845001	COE	Planococcus_citri
LOC135845169	COE	Planococcus_citri
LOC135845170	COE	Planococcus_citri
LOC135845171	COE	Planococcus_citri
LOC135845172	COE	Planococcus_citri
LOC135845173	COE	Planococcus_citri
LOC135845272	COE	Planococcus_citri
LOC135845633	COE	Planococcus_citri
LOC135845634	COE	Planococcus_citri
LOC135846585	COE	Planococcus_citri
LOC135846587	COE	Planococcus_citri
LOC135846987	COE	Planococcus_citri
LOC135846988	COE	Planococcus_citri
LOC135847064	COE	Planococcus_citri
LOC135847284	COE	Planococcus_citri
LOC135848330	COE	Planococcus_citri
LOC135848438	COE	Planococcus_citri
LOC135849339	COE	Planococcus_citri
LOC135849340	COE	Planococcus_citri
LOC135849341	COE	Planococcus_citri
LOC135849342	COE	Planococcus_citri
LOC135849343	COE	Planococcus_citri
LOC135849344	COE	Planococcus_citri
LOC135849345	COE	Planococcus_citri
LOC135849346	COE	Planococcus_citri
LOC135849347	COE	Planococcus_citri
LOC135849348	COE	Planococcus_citri
LOC135849349	COE	Planococcus_citri
LOC135849350	COE	Planococcus_citri
LOC135849351	COE	Planococcus_citri
LOC135849810	COE	Planococcus_citri
LOC135850129	COE	Planococcus_citri
Sgt1	COE	Planococcus_citri
LOC135831194	P450	Planococcus_citri
LOC135831438	P450	Planococcus_citri
LOC135831737	P450	Planococcus_citri
LOC135831871	P450	Planococcus_citri
LOC135832335	P450	Planococcus_citri
LOC135832336	P450	Planococcus_citri
LOC135832434	P450	Planococcus_citri
LOC135832435	P450	Planococcus_citri
LOC135832436	P450	Planococcus_citri
LOC135832437	P450	Planococcus_citri
LOC135832438	P450	Planococcus_citri
LOC135833131	P450	Planococcus_citri
LOC135833132	P450	Planococcus_citri
LOC135833178	P450	Planococcus_citri
LOC135835052	P450	Planococcus_citri
LOC135835279	P450	Planococcus_citri
LOC135835465	P450	Planococcus_citri
LOC135835497	P450	Planococcus_citri
LOC135835498	P450	Planococcus_citri
LOC135835700	P450	Planococcus_citri
LOC135835822	P450	Planococcus_citri
LOC135835839	P450	Planococcus_citri
LOC135836028	P450	Planococcus_citri
LOC135836035	P450	Planococcus_citri
LOC135836046	P450	Planococcus_citri
LOC135836053	P450	Planococcus_citri
LOC135836062	P450	Planococcus_citri
LOC135836069	P450	Planococcus_citri
LOC135836078	P450	Planococcus_citri
LOC135836442	P450	Planococcus_citri
LOC135836472	P450	Planococcus_citri
LOC135836593	P450	Planococcus_citri
LOC135836594	P450	Planococcus_citri
LOC135836598	P450	Planococcus_citri
LOC135836623	P450	Planococcus_citri
LOC135836624	P450	Planococcus_citri
LOC135836625	P450	Planococcus_citri
LOC135836628	P450	Planococcus_citri
LOC135836833	P450	Planococcus_citri
LOC135837210	P450	Planococcus_citri
LOC135837211	P450	Planococcus_citri
LOC135837247	P450	Planococcus_citri
LOC135837248	P450	Planococcus_citri
LOC135837254	P450	Planococcus_citri
LOC135837257	P450	Planococcus_citri
LOC135837258	P450	Planococcus_citri
LOC135837658	P450	Planococcus_citri
LOC135837842	P450	Planococcus_citri
LOC135839083	P450	Planococcus_citri
LOC135839267	P450	Planococcus_citri
LOC135839268	P450	Planococcus_citri
LOC135840943	P450	Planococcus_citri
LOC135841048	P450	Planococcus_citri
LOC135841460	P450	Planococcus_citri
LOC135841478	P450	Planococcus_citri
LOC135841495	P450	Planococcus_citri
LOC135841501	P450	Planococcus_citri
LOC135841502	P450	Planococcus_citri
LOC135841503	P450	Planococcus_citri
LOC135841504	P450	Planococcus_citri
LOC135841505	P450	Planococcus_citri
LOC135841510	P450	Planococcus_citri
LOC135841580	P450	Planococcus_citri
LOC135841588	P450	Planococcus_citri
LOC135841598	P450	Planococcus_citri
LOC135841608	P450	Planococcus_citri
LOC135841614	P450	Planococcus_citri
LOC135841627	P450	Planococcus_citri
LOC135841632	P450	Planococcus_citri
LOC135841635	P450	Planococcus_citri
LOC135841643	P450	Planococcus_citri
LOC135841649	P450	Planococcus_citri
LOC135841654	P450	Planococcus_citri
LOC135841668	P450	Planococcus_citri
LOC135841683	P450	Planococcus_citri
LOC135841688	P450	Planococcus_citri
LOC135841696	P450	Planococcus_citri
LOC135841700	P450	Planococcus_citri
LOC135841715	P450	Planococcus_citri
LOC135841721	P450	Planococcus_citri
LOC135841729	P450	Planococcus_citri
LOC135841738	P450	Planococcus_citri
LOC135841746	P450	Planococcus_citri
LOC135841755	P450	Planococcus_citri
LOC135841762	P450	Planococcus_citri
LOC135841770	P450	Planococcus_citri
LOC135841777	P450	Planococcus_citri
LOC135841782	P450	Planococcus_citri
LOC135842109	P450	Planococcus_citri
LOC135842111	P450	Planococcus_citri
LOC135843031	P450	Planococcus_citri
LOC135843705	P450	Planococcus_citri
LOC135844191	P450	Planococcus_citri
LOC135844839	P450	Planococcus_citri
LOC135844843	P450	Planococcus_citri
LOC135844853	P450	Planococcus_citri
LOC135844861	P450	Planococcus_citri
LOC135844871	P450	Planococcus_citri
LOC135844886	P450	Planococcus_citri
LOC135844899	P450	Planococcus_citri
LOC135844914	P450	Planococcus_citri
LOC135845139	P450	Planococcus_citri
LOC135845504	P450	Planococcus_citri
LOC135845505	P450	Planococcus_citri
LOC135845980	P450	Planococcus_citri
LOC135846235	P450	Planococcus_citri
LOC135846408	P450	Planococcus_citri
LOC135846409	P450	Planococcus_citri
LOC135846410	P450	Planococcus_citri
LOC135846411	P450	Planococcus_citri
LOC135846412	P450	Planococcus_citri
LOC135846413	P450	Planococcus_citri
LOC135846415	P450	Planococcus_citri
LOC135846416	P450	Planococcus_citri
LOC135846417	P450	Planococcus_citri
LOC135846418	P450	Planococcus_citri
LOC135846419	P450	Planococcus_citri
LOC135846420	P450	Planococcus_citri
LOC135846421	P450	Planococcus_citri
LOC135846422	P450	Planococcus_citri
LOC135846423	P450	Planococcus_citri
LOC135846424	P450	Planococcus_citri
LOC135846425	P450	Planococcus_citri
LOC135846427	P450	Planococcus_citri
LOC135846429	P450	Planococcus_citri
LOC135846442	P450	Planococcus_citri
LOC135846451	P450	Planococcus_citri
LOC135846528	P450	Planococcus_citri
LOC135846808	P450	Planococcus_citri
LOC135846831	P450	Planococcus_citri
LOC135846833	P450	Planococcus_citri
LOC135847017	P450	Planococcus_citri
LOC135847034	P450	Planococcus_citri
LOC135847060	P450	Planococcus_citri
LOC135847360	P450	Planococcus_citri
LOC135848175	P450	Planococcus_citri
LOC135848321	P450	Planococcus_citri
LOC135848323	P450	Planococcus_citri
LOC135848324	P450	Planococcus_citri
LOC135848325	P450	Planococcus_citri
LOC135848521	P450	Planococcus_citri
LOC135848522	P450	Planococcus_citri
LOC135848597	P450	Planococcus_citri
LOC135849040	P450	Planococcus_citri
LOC135849260	P450	Planococcus_citri
LOC135849315	P450	Planococcus_citri
LOC135849429	P450	Planococcus_citri
LOC135849695	P450	Planococcus_citri
eEF1gamma	GST	Planococcus_citri
GstS1	GST	Planococcus_citri
LOC135834946	GST	Planococcus_citri
LOC135834955	GST	Planococcus_citri
LOC135839077	GST	Planococcus_citri
LOC135845185	GST	Planococcus_citri
LOC135831306	UGT	Planococcus_citri
LOC135831307	UGT	Planococcus_citri
LOC135831308	UGT	Planococcus_citri
LOC135832024	UGT	Planococcus_citri
LOC135833016	UGT	Planococcus_citri
LOC135834418	UGT	Planococcus_citri
LOC135835280	UGT	Planococcus_citri
LOC135836158	UGT	Planococcus_citri
LOC135837344	UGT	Planococcus_citri
LOC135837346	UGT	Planococcus_citri
LOC135837347	UGT	Planococcus_citri
LOC135837352	UGT	Planococcus_citri
LOC135837353	UGT	Planococcus_citri
LOC135838216	UGT	Planococcus_citri
LOC135842738	UGT	Planococcus_citri
LOC135842739	UGT	Planococcus_citri
LOC135842740	UGT	Planococcus_citri
LOC135842742	UGT	Planococcus_citri
LOC135843020	UGT	Planococcus_citri
LOC135843021	UGT	Planococcus_citri
LOC135843022	UGT	Planococcus_citri
LOC135843024	UGT	Planococcus_citri
LOC135843025	UGT	Planococcus_citri
LOC135843027	UGT	Planococcus_citri
LOC135843028	UGT	Planococcus_citri
LOC135843029	UGT	Planococcus_citri
LOC135843030	UGT	Planococcus_citri
LOC135843032	UGT	Planococcus_citri
LOC135843037	UGT	Planococcus_citri
LOC135843233	UGT	Planococcus_citri
LOC135843234	UGT	Planococcus_citri
LOC135843235	UGT	Planococcus_citri
LOC135843883	UGT	Planococcus_citri
LOC135843957	UGT	Planococcus_citri
LOC135844345	UGT	Planococcus_citri
LOC135844652	UGT	Planococcus_citri
LOC135844659	UGT	Planococcus_citri
LOC135844663	UGT	Planococcus_citri
LOC135845104	UGT	Planococcus_citri
LOC135845124	UGT	Planococcus_citri
LOC135845125	UGT	Planococcus_citri
LOC135845126	UGT	Planococcus_citri
LOC135845192	UGT	Planococcus_citri
LOC135845193	UGT	Planococcus_citri
LOC135845628	UGT	Planococcus_citri
LOC135845629	UGT	Planococcus_citri
LOC135845630	UGT	Planococcus_citri
LOC135845631	UGT	Planococcus_citri
LOC135846535	UGT	Planococcus_citri
LOC135846620	UGT	Planococcus_citri
LOC135847145	UGT	Planococcus_citri
LOC135847148	UGT	Planococcus_citri
LOC135847303	UGT	Planococcus_citri
LOC135847587	UGT	Planococcus_citri
LOC135847923	UGT	Planococcus_citri
LOC135847924	UGT	Planococcus_citri
LOC135847925	UGT	Planococcus_citri
LOC135847926	UGT	Planococcus_citri
LOC135847929	UGT	Planococcus_citri
LOC135847946	UGT	Planococcus_citri
LOC135848038	UGT	Planococcus_citri
LOC135848733	UGT	Planococcus_citri
LOC135848735	UGT	Planococcus_citri
LOC135849095	UGT	Planococcus_citri
LOC135849096	UGT	Planococcus_citri
Ugt50B3	UGT	Planococcus_citri
LOC135846795	AOX	Planococcus_citri
LOC135848589	AOX	Planococcus_citri
LOC135848590	AOX	Planococcus_citri
LOC135848591	AOX	Planococcus_citri
LOC135848592	AOX	Planococcus_citri
Cht5	CHIA	Planococcus_citri
Cht7	CHIA	Planococcus_citri
LOC135831192	CHIA	Planococcus_citri
LOC135834754	CHIA	Planococcus_citri
LOC135835138	CHIA	Planococcus_citri
LOC135841886	CHIA	Planococcus_citri
LOC135842842	CHIA	Planococcus_citri
LOC135843080	CHIA	Planococcus_citri
LOC135843623	CHIA	Planococcus_citri
LOC135848172	CHIA	Planococcus_citri
LOC135835034	EPHX	Planococcus_citri
LOC135834055	PIF	Planococcus_citri
LOC135838199	PIF	Planococcus_citri
LOC135839018	PIF	Planococcus_citri
LOC135841724	PIF	Planococcus_citri
LOC135842059	PIF	Planococcus_citri
LOC135845157	PIF	Planococcus_citri
Pif1	PIF	Planococcus_citri
disp	PTCHD	Planococcus_citri
LOC135834820	PTCHD	Planococcus_citri
LOC135842574	PTCHD	Planococcus_citri
Npc1a	PTCHD	Planococcus_citri
Ptr	PTCHD	Planococcus_citri
SCAP	PTCHD	Planococcus_citri
cdc14	PTP	Planococcus_citri
LOC135831673	PTP	Planococcus_citri
LOC135835938	PTP	Planococcus_citri
LOC135836436	PTP	Planococcus_citri
LOC135839406	PTP	Planococcus_citri
LOC135840961	PTP	Planococcus_citri
LOC135841903	PTP	Planococcus_citri
Mkp3	PTP	Planococcus_citri
PTPMT1	PTP	Planococcus_citri
ssh	PTP	Planococcus_citri
