# Supplementary material for: Genomic Evolution and Patterns of Horizontal Gene Transfer in Coccomorpha Species
Source: Ecol Evol. 2025 Oct 9;15(10):e72158. doi: 10.1002/ece3.72158 (PMC12510726; doi:10.1002/ece3.72158)
Supplement: Supplementary file 10 — Table S6: Detailed information on the COE gene family. [file ECE3-15-e72158-s009.xlsx]

## Sheet: Sheet1
Supplementary Table S5 Detailed Information on the COE gene Family.
Species	Gene_id	Subfamily
Acanthococcus_lagerstroemiae	Acanthococcus_lagerstroemiae_00134	Acetylcholinesterase
Acanthococcus_lagerstroemiae	Acanthococcus_lagerstroemiae_00143	Neuroligin
Acanthococcus_lagerstroemiae	Acanthococcus_lagerstroemiae_01092	Neuroligin
Acanthococcus_lagerstroemiae	Acanthococcus_lagerstroemiae_01892	beta-esterase
Acanthococcus_lagerstroemiae	Acanthococcus_lagerstroemiae_01893	beta-esterase
Acanthococcus_lagerstroemiae	Acanthococcus_lagerstroemiae_02345	Acetylcholinesterase
Acanthococcus_lagerstroemiae	Acanthococcus_lagerstroemiae_02393	α-esterase
Acanthococcus_lagerstroemiae	Acanthococcus_lagerstroemiae_02395	α-esterase
Acanthococcus_lagerstroemiae	Acanthococcus_lagerstroemiae_02396	α-esterase
Acanthococcus_lagerstroemiae	Acanthococcus_lagerstroemiae_03068	beta-esterase
Acanthococcus_lagerstroemiae	Acanthococcus_lagerstroemiae_03069	beta-esterase
Acanthococcus_lagerstroemiae	Acanthococcus_lagerstroemiae_03071	beta-esterase
Acanthococcus_lagerstroemiae	Acanthococcus_lagerstroemiae_03072	beta-esterase
Acanthococcus_lagerstroemiae	Acanthococcus_lagerstroemiae_03074	beta-esterase
Acanthococcus_lagerstroemiae	Acanthococcus_lagerstroemiae_03129	beta-esterase
Acanthococcus_lagerstroemiae	Acanthococcus_lagerstroemiae_03130	beta-esterase
Acanthococcus_lagerstroemiae	Acanthococcus_lagerstroemiae_03199	beta-esterase
Acanthococcus_lagerstroemiae	Acanthococcus_lagerstroemiae_03200	beta-esterase
Acanthococcus_lagerstroemiae	Acanthococcus_lagerstroemiae_03287	beta-esterase
Acanthococcus_lagerstroemiae	Acanthococcus_lagerstroemiae_03288	beta-esterase
Acanthococcus_lagerstroemiae	Acanthococcus_lagerstroemiae_03289	beta-esterase
Acanthococcus_lagerstroemiae	Acanthococcus_lagerstroemiae_03290	beta-esterase
Acanthococcus_lagerstroemiae	Acanthococcus_lagerstroemiae_03291	beta-esterase
Acanthococcus_lagerstroemiae	Acanthococcus_lagerstroemiae_03292	beta-esterase
Acanthococcus_lagerstroemiae	Acanthococcus_lagerstroemiae_03293	beta-esterase
Acanthococcus_lagerstroemiae	Acanthococcus_lagerstroemiae_03396	Glutactin
Acanthococcus_lagerstroemiae	Acanthococcus_lagerstroemiae_03736	beta-esterase
Acanthococcus_lagerstroemiae	Acanthococcus_lagerstroemiae_03737	beta-esterase
Acanthococcus_lagerstroemiae	Acanthococcus_lagerstroemiae_04017	α-esterase
Acanthococcus_lagerstroemiae	Acanthococcus_lagerstroemiae_04018	α-esterase
Acanthococcus_lagerstroemiae	Acanthococcus_lagerstroemiae_04019	α-esterase
Acanthococcus_lagerstroemiae	Acanthococcus_lagerstroemiae_04760	beta-esterase
Acanthococcus_lagerstroemiae	Acanthococcus_lagerstroemiae_05877	uncharacterized protein
Acanthococcus_lagerstroemiae	Acanthococcus_lagerstroemiae_05980	Gilotactin
Acanthococcus_lagerstroemiae	Acanthococcus_lagerstroemiae_06146	Neuroligin
Acanthococcus_lagerstroemiae	Acanthococcus_lagerstroemiae_06155	beta-esterase
Acanthococcus_lagerstroemiae	Acanthococcus_lagerstroemiae_06159	beta-esterase
Acanthococcus_lagerstroemiae	Acanthococcus_lagerstroemiae_06287	beta-esterase
Acanthococcus_lagerstroemiae	Acanthococcus_lagerstroemiae_06288	beta-esterase
Acanthococcus_lagerstroemiae	Acanthococcus_lagerstroemiae_06301	α-esterase
Acanthococcus_lagerstroemiae	Acanthococcus_lagerstroemiae_06366	Neuroligin
Acanthococcus_lagerstroemiae	Acanthococcus_lagerstroemiae_06367	Neuroligin
Acanthococcus_lagerstroemiae	Acanthococcus_lagerstroemiae_06907	α-esterase
Acanthococcus_lagerstroemiae	Acanthococcus_lagerstroemiae_06908	α-esterase
Acanthococcus_lagerstroemiae	Acanthococcus_lagerstroemiae_06909	α-esterase
Acanthococcus_lagerstroemiae	Acanthococcus_lagerstroemiae_06910	α-esterase
Acanthococcus_lagerstroemiae	Acanthococcus_lagerstroemiae_06911	α-esterase
Acanthococcus_lagerstroemiae	Acanthococcus_lagerstroemiae_06912	α-esterase
Acanthococcus_lagerstroemiae	Acanthococcus_lagerstroemiae_06913	α-esterase
Acanthococcus_lagerstroemiae	Acanthococcus_lagerstroemiae_07053	beta-esterase
Acanthococcus_lagerstroemiae	Acanthococcus_lagerstroemiae_07054	beta-esterase
Acanthococcus_lagerstroemiae	Acanthococcus_lagerstroemiae_07055	beta-esterase
Acanthococcus_lagerstroemiae	Acanthococcus_lagerstroemiae_07058	beta-esterase
Acanthococcus_lagerstroemiae	Acanthococcus_lagerstroemiae_07059	beta-esterase
Acanthococcus_lagerstroemiae	Acanthococcus_lagerstroemiae_08046	α-esterase
Acanthococcus_lagerstroemiae	Acanthococcus_lagerstroemiae_09061	beta-esterase
Acanthococcus_lagerstroemiae	Acanthococcus_lagerstroemiae_09259	α-esterase
Balanococcus_diminutus	ENSQXVG00000000044	α-esterase
Balanococcus_diminutus	ENSQXVG00000000279	beta-esterase
Balanococcus_diminutus	ENSQXVG00000000691	beta-esterase
Balanococcus_diminutus	ENSQXVG00000000773	beta-esterase
Balanococcus_diminutus	ENSQXVG00000001061	beta-esterase
Balanococcus_diminutus	ENSQXVG00000001094	beta-esterase
Balanococcus_diminutus	ENSQXVG00000001194	α-esterase
Balanococcus_diminutus	ENSQXVG00000001240	beta-esterase
Balanococcus_diminutus	ENSQXVG00000001312	α-esterase
Balanococcus_diminutus	ENSQXVG00000001849	beta-esterase
Balanococcus_diminutus	ENSQXVG00000001872	beta-esterase
Balanococcus_diminutus	ENSQXVG00000002020	beta-esterase
Balanococcus_diminutus	ENSQXVG00000002056	α-esterase
Balanococcus_diminutus	ENSQXVG00000002150	α-esterase
Balanococcus_diminutus	ENSQXVG00000002163	beta-esterase
Balanococcus_diminutus	ENSQXVG00000002187	beta-esterase
Balanococcus_diminutus	ENSQXVG00000002404	α-esterase
Balanococcus_diminutus	ENSQXVG00000002632	α-esterase
Balanococcus_diminutus	ENSQXVG00000002683	beta-esterase
Balanococcus_diminutus	ENSQXVG00000002804	α-esterase
Balanococcus_diminutus	ENSQXVG00000002850	beta-esterase
Balanococcus_diminutus	ENSQXVG00000002973	beta-esterase
Balanococcus_diminutus	ENSQXVG00000003490	Acetylcholinesterase
Balanococcus_diminutus	ENSQXVG00000003825	α-esterase
Balanococcus_diminutus	ENSQXVG00000004662	α-esterase
Balanococcus_diminutus	ENSQXVG00000004838	α-esterase
Balanococcus_diminutus	ENSQXVG00000005114	α-esterase
Balanococcus_diminutus	ENSQXVG00000005227	α-esterase
Balanococcus_diminutus	ENSQXVG00000005322	α-esterase
Balanococcus_diminutus	ENSQXVG00000005374	α-esterase
Balanococcus_diminutus	ENSQXVG00000005401	α-esterase
Balanococcus_diminutus	ENSQXVG00000005571	α-esterase
Balanococcus_diminutus	ENSQXVG00000005658	α-esterase
Balanococcus_diminutus	ENSQXVG00000005760	α-esterase
Balanococcus_diminutus	ENSQXVG00000005765	α-esterase
Balanococcus_diminutus	ENSQXVG00000005910	Neuroligin
Balanococcus_diminutus	ENSQXVG00000005916	Neuroligin
Balanococcus_diminutus	ENSQXVG00000006130	Acetylcholinesterase
Balanococcus_diminutus	ENSQXVG00000006244	Neuroligin
Balanococcus_diminutus	ENSQXVG00000006341	beta-esterase
Balanococcus_diminutus	ENSQXVG00000006423	α-esterase
Balanococcus_diminutus	ENSQXVG00000006455	α-esterase
Balanococcus_diminutus	ENSQXVG00000006476	beta-esterase
Balanococcus_diminutus	ENSQXVG00000006541	α-esterase
Balanococcus_diminutus	ENSQXVG00000006688	α-esterase
Balanococcus_diminutus	ENSQXVG00000007088	α-esterase
Balanococcus_diminutus	ENSQXVG00000007173	α-esterase
Balanococcus_diminutus	ENSQXVG00000007336	α-esterase
Balanococcus_diminutus	ENSQXVG00000007427	α-esterase
Balanococcus_diminutus	ENSQXVG00000007440	α-esterase
Balanococcus_diminutus	ENSQXVG00000007441	α-esterase
Balanococcus_diminutus	ENSQXVG00000007505	uncharacterized protein
Balanococcus_diminutus	ENSQXVG00000007566	α-esterase
Balanococcus_diminutus	ENSQXVG00000007640	Neuroligin
Balanococcus_diminutus	ENSQXVG00000007685	Neuroligin
Balanococcus_diminutus	ENSQXVG00000007718	α-esterase
Balanococcus_diminutus	ENSQXVG00000007765	α-esterase
Balanococcus_diminutus	ENSQXVG00000007943	α-esterase
Balanococcus_diminutus	ENSQXVG00000007945	α-esterase
Balanococcus_diminutus	ENSQXVG00000007969	α-esterase
Balanococcus_diminutus	ENSQXVG00000007971	α-esterase
Balanococcus_diminutus	ENSQXVG00000008272	α-esterase
Balanococcus_diminutus	ENSQXVG00000008283	α-esterase
Balanococcus_diminutus	ENSQXVG00000008377	α-esterase
Balanococcus_diminutus	ENSQXVG00000008507	α-esterase
Balanococcus_diminutus	ENSQXVG00000008508	α-esterase
Balanococcus_diminutus	ENSQXVG00000008557	α-esterase
Balanococcus_diminutus	ENSQXVG00000008637	α-esterase
Balanococcus_diminutus	ENSQXVG00000008656	α-esterase
Balanococcus_diminutus	ENSQXVG00000008744	α-esterase
Balanococcus_diminutus	ENSQXVG00000008835	α-esterase
Balanococcus_diminutus	ENSQXVG00000008880	α-esterase
Balanococcus_diminutus	ENSQXVG00000008963	α-esterase
Balanococcus_diminutus	ENSQXVG00000008995	α-esterase
Balanococcus_diminutus	ENSQXVG00000009011	α-esterase
Balanococcus_diminutus	ENSQXVG00000009054	α-esterase
Balanococcus_diminutus	ENSQXVG00000009075	Glutactin
Balanococcus_diminutus	ENSQXVG00000009084	α-esterase
Balanococcus_diminutus	ENSQXVG00000009156	α-esterase
Balanococcus_diminutus	ENSQXVG00000009187	α-esterase
Balanococcus_diminutus	ENSQXVG00000009191	α-esterase
Balanococcus_diminutus	ENSQXVG00000009217	α-esterase
Balanococcus_diminutus	ENSQXVG00000009411	α-esterase
Balanococcus_diminutus	ENSQXVG00000009928	α-esterase
Balanococcus_diminutus	ENSQXVG00000009981	α-esterase
Balanococcus_diminutus	ENSQXVG00000010231	α-esterase
Balanococcus_diminutus	ENSQXVG00000010303	beta-esterase
Balanococcus_diminutus	ENSQXVG00000010337	α-esterase
Balanococcus_diminutus	ENSQXVG00000010403	α-esterase
Balanococcus_diminutus	ENSQXVG00000010485	beta-esterase
Balanococcus_diminutus	ENSQXVG00000010501	α-esterase
Balanococcus_diminutus	ENSQXVG00000010599	α-esterase
Balanococcus_diminutus	ENSQXVG00000010656	beta-esterase
Balanococcus_diminutus	ENSQXVG00000010671	α-esterase
Balanococcus_diminutus	ENSQXVG00000010770	α-esterase
Balanococcus_diminutus	ENSQXVG00000010777	α-esterase
Balanococcus_diminutus	ENSQXVG00000010938	α-esterase
Balanococcus_diminutus	ENSQXVG00000010971	α-esterase
Balanococcus_diminutus	ENSQXVG00000011019	α-esterase
Balanococcus_diminutus	ENSQXVG00000011035	α-esterase
Balanococcus_diminutus	ENSQXVG00000011042	α-esterase
Balanococcus_diminutus	ENSQXVG00000011140	α-esterase
Balanococcus_diminutus	ENSQXVG00000011185	α-esterase
Balanococcus_diminutus	ENSQXVG00000011196	beta-esterase
Balanococcus_diminutus	ENSQXVG00000011231	α-esterase
Balanococcus_diminutus	ENSQXVG00000011255	α-esterase
Balanococcus_diminutus	ENSQXVG00000011336	α-esterase
Balanococcus_diminutus	ENSQXVG00000011386	α-esterase
Balanococcus_diminutus	ENSQXVG00000011482	Gilotactin
Balanococcus_diminutus	ENSQXVG00000011555	α-esterase
Balanococcus_diminutus	ENSQXVG00000011611	beta-esterase
Balanococcus_diminutus	ENSQXVG00000011729	α-esterase
Balanococcus_diminutus	ENSQXVG00000011814	beta-esterase
Balanococcus_diminutus	ENSQXVG00000011845	α-esterase
Balanococcus_diminutus	ENSQXVG00000011867	beta-esterase
Balanococcus_diminutus	ENSQXVG00000011966	α-esterase
Balanococcus_diminutus	ENSQXVG00000012310	α-esterase
Balanococcus_diminutus	ENSQXVG00000012424	α-esterase
Balanococcus_diminutus	ENSQXVG00000012436	beta-esterase
Balanococcus_diminutus	ENSQXVG00000012484	α-esterase
Balanococcus_diminutus	ENSQXVG00000012604	beta-esterase
Balanococcus_diminutus	ENSQXVG00000012607	beta-esterase
Balanococcus_diminutus	ENSQXVG00000012618	beta-esterase
Balanococcus_diminutus	ENSQXVG00000012690	beta-esterase
Balanococcus_diminutus	ENSQXVG00000012817	beta-esterase
Balanococcus_diminutus	ENSQXVG00000012822	beta-esterase
Balanococcus_diminutus	ENSQXVG00000012897	beta-esterase
Balanococcus_diminutus	ENSQXVG00000013021	α-esterase
Balanococcus_diminutus	ENSQXVG00000013036	beta-esterase
Balanococcus_diminutus	ENSQXVG00000013140	α-esterase
Balanococcus_diminutus	ENSQXVG00000013144	beta-esterase
Balanococcus_diminutus	ENSQXVG00000013495	beta-esterase
Balanococcus_diminutus	ENSQXVG00000013547	beta-esterase
Balanococcus_diminutus	ENSQXVG00000013552	beta-esterase
Balanococcus_diminutus	ENSQXVG00000013755	beta-esterase
Balanococcus_diminutus	ENSQXVG00000013893	beta-esterase
Balanococcus_diminutus	ENSQXVG00000013948	beta-esterase
Balanococcus_diminutus	ENSQXVG00000014036	beta-esterase
Coronaproctus_castanopsis	Coronaproctus_castanopsis_00000155	beta-esterase
Coronaproctus_castanopsis	Coronaproctus_castanopsis_00000676	α-esterase
Coronaproctus_castanopsis	Coronaproctus_castanopsis_00000748	Gilotactin
Coronaproctus_castanopsis	Coronaproctus_castanopsis_00000908	α-esterase
Coronaproctus_castanopsis	Coronaproctus_castanopsis_00000909	α-esterase
Coronaproctus_castanopsis	Coronaproctus_castanopsis_00000910	α-esterase
Coronaproctus_castanopsis	Coronaproctus_castanopsis_00000954	α-esterase
Coronaproctus_castanopsis	Coronaproctus_castanopsis_00000955	α-esterase
Coronaproctus_castanopsis	Coronaproctus_castanopsis_00004503	beta-esterase
Coronaproctus_castanopsis	Coronaproctus_castanopsis_00004508	beta-esterase
Coronaproctus_castanopsis	Coronaproctus_castanopsis_00004510	beta-esterase
Coronaproctus_castanopsis	Coronaproctus_castanopsis_00004511	beta-esterase
Coronaproctus_castanopsis	Coronaproctus_castanopsis_00004513	beta-esterase
Coronaproctus_castanopsis	Coronaproctus_castanopsis_00004515	beta-esterase
Coronaproctus_castanopsis	Coronaproctus_castanopsis_00004528	Neuroligin
Coronaproctus_castanopsis	Coronaproctus_castanopsis_00004529	Neuroligin
Coronaproctus_castanopsis	Coronaproctus_castanopsis_00005366	beta-esterase
Coronaproctus_castanopsis	Coronaproctus_castanopsis_00005936	Neuroligin
Coronaproctus_castanopsis	Coronaproctus_castanopsis_00007305	uncharacterized protein
Coronaproctus_castanopsis	Coronaproctus_castanopsis_00007695	Acetylcholinesterase
Coronaproctus_castanopsis	Coronaproctus_castanopsis_00008037	Neuroligin
Coronaproctus_castanopsis	Coronaproctus_castanopsis_00008057	Acetylcholinesterase
Coronaproctus_castanopsis	Coronaproctus_castanopsis_00008284	beta-esterase
Coronaproctus_castanopsis	Coronaproctus_castanopsis_00008337	Glutactin
Coronaproctus_castanopsis	Coronaproctus_castanopsis_00008338	Glutactin
Coronaproctus_castanopsis	Coronaproctus_castanopsis_00008339	Glutactin
Coronaproctus_castanopsis	Coronaproctus_castanopsis_00008732	beta-esterase
Coronaproctus_castanopsis	Coronaproctus_castanopsis_00008733	beta-esterase
Coronaproctus_castanopsis	Coronaproctus_castanopsis_00008736	beta-esterase
Coronaproctus_castanopsis	Coronaproctus_castanopsis_00008737	beta-esterase
Coronaproctus_castanopsis	Coronaproctus_castanopsis_00008741	beta-esterase
Coronaproctus_castanopsis	Coronaproctus_castanopsis_00008890	beta-esterase
Coronaproctus_castanopsis	Coronaproctus_castanopsis_00008891	beta-esterase
Coronaproctus_castanopsis	Coronaproctus_castanopsis_00008892	beta-esterase
Coronaproctus_castanopsis	Coronaproctus_castanopsis_00008893	beta-esterase
Coronaproctus_castanopsis	Coronaproctus_castanopsis_00008894	beta-esterase
Coronaproctus_castanopsis	Coronaproctus_castanopsis_00008895	beta-esterase
Coronaproctus_castanopsis	Coronaproctus_castanopsis_00009801	Neuroligin
Coronaproctus_castanopsis	Coronaproctus_castanopsis_00009802	Neuroligin
Phenacoccus_solenopsis	PSOL00228	α-esterase
Phenacoccus_solenopsis	PSOL00229	α-esterase
Phenacoccus_solenopsis	PSOL00231	α-esterase
Phenacoccus_solenopsis	PSOL00232	α-esterase
Phenacoccus_solenopsis	PSOL00517	α-esterase
Phenacoccus_solenopsis	PSOL00518	α-esterase
Phenacoccus_solenopsis	PSOL00520	α-esterase
Phenacoccus_solenopsis	PSOL00522	Neuroligin
Phenacoccus_solenopsis	PSOL00526	Neuroligin
Phenacoccus_solenopsis	PSOL00632	α-esterase
Phenacoccus_solenopsis	PSOL00633	α-esterase
Phenacoccus_solenopsis	PSOL00635	α-esterase
Phenacoccus_solenopsis	PSOL00637	α-esterase
Phenacoccus_solenopsis	PSOL00638	α-esterase
Phenacoccus_solenopsis	PSOL00645	α-esterase
Phenacoccus_solenopsis	PSOL00694	Neuroligin
Phenacoccus_solenopsis	PSOL01705	Neuroligin
Phenacoccus_solenopsis	PSOL01709	Neuroligin
Phenacoccus_solenopsis	PSOL01710	Neuroligin
Phenacoccus_solenopsis	PSOL01712	Neuroligin
Phenacoccus_solenopsis	PSOL01901	α-esterase
Phenacoccus_solenopsis	PSOL01903	α-esterase
Phenacoccus_solenopsis	PSOL01906	α-esterase
Phenacoccus_solenopsis	PSOL01921	beta-esterase
Phenacoccus_solenopsis	PSOL01922	α-esterase
Phenacoccus_solenopsis	PSOL02545	beta-esterase
Phenacoccus_solenopsis	PSOL02547	beta-esterase
Phenacoccus_solenopsis	PSOL02549	beta-esterase
Phenacoccus_solenopsis	PSOL02557	beta-esterase
Phenacoccus_solenopsis	PSOL02559	beta-esterase
Phenacoccus_solenopsis	PSOL02770	Acetylcholinesterase
Phenacoccus_solenopsis	PSOL02839	α-esterase
Phenacoccus_solenopsis	PSOL03023	α-esterase
Phenacoccus_solenopsis	PSOL03109	Neuroligin
Phenacoccus_solenopsis	PSOL04284	beta-esterase
Phenacoccus_solenopsis	PSOL04747	beta-esterase
Phenacoccus_solenopsis	PSOL05601	Gilotactin
Phenacoccus_solenopsis	PSOL05771	beta-esterase
Phenacoccus_solenopsis	PSOL06380	Neuroligin
Phenacoccus_solenopsis	PSOL06461	beta-esterase
Phenacoccus_solenopsis	PSOL06466	beta-esterase
Phenacoccus_solenopsis	PSOL06468	beta-esterase
Phenacoccus_solenopsis	PSOL06470	beta-esterase
Phenacoccus_solenopsis	PSOL06476	Neuroligin
Phenacoccus_solenopsis	PSOL06644	α-esterase
Phenacoccus_solenopsis	PSOL06728	α-esterase
Phenacoccus_solenopsis	PSOL06729	α-esterase
Phenacoccus_solenopsis	PSOL06730	α-esterase
Phenacoccus_solenopsis	PSOL06732	α-esterase
Phenacoccus_solenopsis	PSOL06736	α-esterase
Phenacoccus_solenopsis	PSOL06756	α-esterase
Phenacoccus_solenopsis	PSOL07011	beta-esterase
Phenacoccus_solenopsis	PSOL07012	beta-esterase
Phenacoccus_solenopsis	PSOL07293	α-esterase
Phenacoccus_solenopsis	PSOL07417	beta-esterase
Phenacoccus_solenopsis	PSOL07677	Acetylcholinesterase
Phenacoccus_solenopsis	PSOL08015	beta-esterase
Phenacoccus_solenopsis	PSOL08091	α-esterase
Phenacoccus_solenopsis	PSOL08092	α-esterase
Phenacoccus_solenopsis	PSOL08369	beta-esterase
Phenacoccus_solenopsis	PSOL08372	beta-esterase
Phenacoccus_solenopsis	PSOL08873	Neuroligin
Phenacoccus_solenopsis	PSOL09684	beta-esterase
Phenacoccus_solenopsis	PSOL09816	beta-esterase
Phenacoccus_solenopsis	PSOL09822	beta-esterase
Phenacoccus_solenopsis	PSOL09873	α-esterase
Phenacoccus_solenopsis	PSOL09874	beta-esterase
Phenacoccus_solenopsis	PSOL09875	beta-esterase
Phenacoccus_solenopsis	PSOL10122	beta-esterase
Phenacoccus_solenopsis	PSOL10311	Neuroligin
Phenacoccus_solenopsis	PSOL10312	Neuroligin
Phenacoccus_solenopsis	PSOL10313	Neuroligin
Phenacoccus_solenopsis	PSOL10372	beta-esterase
Phenacoccus_solenopsis	PSOL10729	α-esterase
Phenacoccus_solenopsis	PSOL10763	α-esterase
Phenacoccus_solenopsis	PSOL10765	α-esterase
Phenacoccus_solenopsis	PSOL10766	α-esterase
Phenacoccus_solenopsis	PSOL10769	α-esterase
Phenacoccus_solenopsis	PSOL10775	α-esterase
Phenacoccus_solenopsis	PSOL10946	Glutactin
Phenacoccus_solenopsis	PSOL11135	uncharacterized protein
Phenacoccus_solenopsis	PSOL11389	α-esterase
Phenacoccus_solenopsis	PSOL11423	beta-esterase
Phenacoccus_solenopsis	PSOL11822	Glutactin
Phenacoccus_solenopsis	PSOL11945	α-esterase
Phenacoccus_solenopsis	PSOL12105	beta-esterase
Phenacoccus_solenopsis	PSOL12202	α-esterase
Planococcus_citri	Gli	Gilotactin
Planococcus_citri	LOC135831256	beta-esterase
Planococcus_citri	LOC135831623	beta-esterase
Planococcus_citri	LOC135832495	α-esterase
Planococcus_citri	LOC135832591	α-esterase
Planococcus_citri	LOC135832592	α-esterase
Planococcus_citri	LOC135832791	α-esterase
Planococcus_citri	LOC135833040	α-esterase
Planococcus_citri	LOC135833041	α-esterase
Planococcus_citri	LOC135833042	α-esterase
Planococcus_citri	LOC135833046	α-esterase
Planococcus_citri	LOC135833047	α-esterase
Planococcus_citri	LOC135833048	α-esterase
Planococcus_citri	LOC135833049	α-esterase
Planococcus_citri	LOC135833050	α-esterase
Planococcus_citri	LOC135833052	α-esterase
Planococcus_citri	LOC135833053	α-esterase
Planococcus_citri	LOC135833054	α-esterase
Planococcus_citri	LOC135833055	α-esterase
Planococcus_citri	LOC135833056	α-esterase
Planococcus_citri	LOC135833057	α-esterase
Planococcus_citri	LOC135833059	α-esterase
Planococcus_citri	LOC135833060	α-esterase
Planococcus_citri	LOC135833062	α-esterase
Planococcus_citri	LOC135833063	α-esterase
Planococcus_citri	LOC135833064	α-esterase
Planococcus_citri	LOC135833065	α-esterase
Planococcus_citri	LOC135833066	α-esterase
Planococcus_citri	LOC135833067	α-esterase
Planococcus_citri	LOC135833069	α-esterase
Planococcus_citri	LOC135833070	α-esterase
Planococcus_citri	LOC135833071	α-esterase
Planococcus_citri	LOC135833072	α-esterase
Planococcus_citri	LOC135833073	α-esterase
Planococcus_citri	LOC135833074	α-esterase
Planococcus_citri	LOC135833075	α-esterase
Planococcus_citri	LOC135833078	α-esterase
Planococcus_citri	LOC135833079	α-esterase
Planococcus_citri	LOC135833080	α-esterase
Planococcus_citri	LOC135833082	α-esterase
Planococcus_citri	LOC135833083	α-esterase
Planococcus_citri	LOC135833084	α-esterase
Planococcus_citri	LOC135833085	α-esterase
Planococcus_citri	LOC135833086	α-esterase
Planococcus_citri	LOC135833087	α-esterase
Planococcus_citri	LOC135833088	α-esterase
Planococcus_citri	LOC135833089	α-esterase
Planococcus_citri	LOC135833090	α-esterase
Planococcus_citri	LOC135833091	α-esterase
Planococcus_citri	LOC135833092	α-esterase
Planococcus_citri	LOC135833093	α-esterase
Planococcus_citri	LOC135833095	α-esterase
Planococcus_citri	LOC135833096	α-esterase
Planococcus_citri	LOC135833097	α-esterase
Planococcus_citri	LOC135833098	α-esterase
Planococcus_citri	LOC135833099	α-esterase
Planococcus_citri	LOC135833100	α-esterase
Planococcus_citri	LOC135833102	α-esterase
Planococcus_citri	LOC135833219	Glutactin
Planococcus_citri	LOC135833703	beta-esterase
Planococcus_citri	LOC135833728	beta-esterase
Planococcus_citri	LOC135833731	beta-esterase
Planococcus_citri	LOC135833732	beta-esterase
Planococcus_citri	LOC135833733	beta-esterase
Planococcus_citri	LOC135833734	beta-esterase
Planococcus_citri	LOC135833750	beta-esterase
Planococcus_citri	LOC135833978	Acetylcholinesterase
Planococcus_citri	LOC135835417	α-esterase
Planococcus_citri	LOC135835427	α-esterase
Planococcus_citri	LOC135835430	α-esterase
Planococcus_citri	LOC135835448	α-esterase
Planococcus_citri	LOC135835638	beta-esterase
Planococcus_citri	LOC135835640	beta-esterase
Planococcus_citri	LOC135836385	α-esterase
Planococcus_citri	LOC135836386	α-esterase
Planococcus_citri	LOC135836387	α-esterase
Planococcus_citri	LOC135836388	α-esterase
Planococcus_citri	LOC135836390	α-esterase
Planococcus_citri	LOC135837154	α-esterase
Planococcus_citri	LOC135837156	α-esterase
Planococcus_citri	LOC135837160	α-esterase
Planococcus_citri	LOC135837760	beta-esterase
Planococcus_citri	LOC135837840	beta-esterase
Planococcus_citri	LOC135837841	beta-esterase
Planococcus_citri	LOC135837851	beta-esterase
Planococcus_citri	LOC135837853	beta-esterase
Planococcus_citri	LOC135837854	beta-esterase
Planococcus_citri	LOC135837855	beta-esterase
Planococcus_citri	LOC135837857	beta-esterase
Planococcus_citri	LOC135837858	beta-esterase
Planococcus_citri	LOC135837860	beta-esterase
Planococcus_citri	LOC135837861	beta-esterase
Planococcus_citri	LOC135837862	beta-esterase
Planococcus_citri	LOC135837863	beta-esterase
Planococcus_citri	LOC135837864	beta-esterase
Planococcus_citri	LOC135838195	beta-esterase
Planococcus_citri	LOC135838209	beta-esterase
Planococcus_citri	LOC135838340	α-esterase
Planococcus_citri	LOC135838362	α-esterase
Planococcus_citri	LOC135838363	α-esterase
Planococcus_citri	LOC135838422	α-esterase
Planococcus_citri	LOC135838778	beta-esterase
Planococcus_citri	LOC135838780	beta-esterase
Planococcus_citri	LOC135839320	α-esterase
Planococcus_citri	LOC135839321	α-esterase
Planococcus_citri	LOC135839322	α-esterase
Planococcus_citri	LOC135839323	α-esterase
Planococcus_citri	LOC135839325	α-esterase
Planococcus_citri	LOC135839337	α-esterase
Planococcus_citri	LOC135839338	α-esterase
Planococcus_citri	LOC135839340	α-esterase
Planococcus_citri	LOC135839341	α-esterase
Planococcus_citri	LOC135839342	α-esterase
Planococcus_citri	LOC135839343	α-esterase
Planococcus_citri	LOC135839384	α-esterase
Planococcus_citri	LOC135839399	beta-esterase
Planococcus_citri	LOC135839400	beta-esterase
Planococcus_citri	LOC135839764	Neuroligin
Planococcus_citri	LOC135839930	beta-esterase
Planococcus_citri	LOC135840156	Neuroligin
Planococcus_citri	LOC135840158	Neuroligin
Planococcus_citri	LOC135840214	uncharacterized protein
Planococcus_citri	LOC135840376	Neuroligin
Planococcus_citri	LOC135840380	beta-esterase
Planococcus_citri	LOC135840381	beta-esterase
Planococcus_citri	LOC135840382	beta-esterase
Planococcus_citri	LOC135840383	beta-esterase
Planococcus_citri	LOC135840384	beta-esterase
Planococcus_citri	LOC135840385	beta-esterase
Planococcus_citri	LOC135841447	α-esterase
Planococcus_citri	LOC135841469	α-esterase
Planococcus_citri	LOC135841488	α-esterase
Planococcus_citri	LOC135841512	beta-esterase
Planococcus_citri	LOC135841613	Neuroligin
Planococcus_citri	LOC135842345	α-esterase
Planococcus_citri	LOC135842398	α-esterase
Planococcus_citri	LOC135842681	beta-esterase
Planococcus_citri	LOC135842682	beta-esterase
Planococcus_citri	LOC135842683	beta-esterase
Planococcus_citri	LOC135842684	beta-esterase
Planococcus_citri	LOC135842685	beta-esterase
Planococcus_citri	LOC135842686	beta-esterase
Planococcus_citri	LOC135842692	beta-esterase
Planococcus_citri	LOC135842693	beta-esterase
Planococcus_citri	LOC135842694	beta-esterase
Planococcus_citri	LOC135842695	beta-esterase
Planococcus_citri	LOC135842696	beta-esterase
Planococcus_citri	LOC135842698	beta-esterase
Planococcus_citri	LOC135842699	beta-esterase
Planococcus_citri	LOC135842700	beta-esterase
Planococcus_citri	LOC135842701	beta-esterase
Planococcus_citri	LOC135842702	beta-esterase
Planococcus_citri	LOC135842703	beta-esterase
Planococcus_citri	LOC135842705	beta-esterase
Planococcus_citri	LOC135842706	beta-esterase
Planococcus_citri	LOC135842707	beta-esterase
Planococcus_citri	LOC135842708	beta-esterase
Planococcus_citri	LOC135842709	beta-esterase
Planococcus_citri	LOC135842938	α-esterase
Planococcus_citri	LOC135843100	α-esterase
Planococcus_citri	LOC135843412	α-esterase
Planococcus_citri	LOC135843528	beta-esterase
Planococcus_citri	LOC135843529	beta-esterase
Planococcus_citri	LOC135843608	α-esterase
Planococcus_citri	LOC135843860	α-esterase
Planococcus_citri	LOC135844216	beta-esterase
Planococcus_citri	LOC135844571	α-esterase
Planococcus_citri	LOC135844603	α-esterase
Planococcus_citri	LOC135844604	α-esterase
Planococcus_citri	LOC135844760	α-esterase
Planococcus_citri	LOC135844766	α-esterase
Planococcus_citri	LOC135844778	α-esterase
Planococcus_citri	LOC135844798	α-esterase
Planococcus_citri	LOC135844901	α-esterase
Planococcus_citri	LOC135844938	α-esterase
Planococcus_citri	LOC135845001	α-esterase
Planococcus_citri	LOC135845169	beta-esterase
Planococcus_citri	LOC135845170	beta-esterase
Planococcus_citri	LOC135845171	beta-esterase
Planococcus_citri	LOC135845172	beta-esterase
Planococcus_citri	LOC135845173	beta-esterase
Planococcus_citri	LOC135845272	α-esterase
Planococcus_citri	LOC135845633	beta-esterase
Planococcus_citri	LOC135845634	beta-esterase
Planococcus_citri	LOC135846585	α-esterase
Planococcus_citri	LOC135846587	α-esterase
Planococcus_citri	LOC135846987	α-esterase
Planococcus_citri	LOC135846988	α-esterase
Planococcus_citri	LOC135847064	Acetylcholinesterase
Planococcus_citri	LOC135847284	α-esterase
Planococcus_citri	LOC135848330	beta-esterase
Planococcus_citri	LOC135848438	α-esterase
Planococcus_citri	LOC135849339	α-esterase
Planococcus_citri	LOC135849340	α-esterase
Planococcus_citri	LOC135849341	α-esterase
Planococcus_citri	LOC135849342	α-esterase
Planococcus_citri	LOC135849343	α-esterase
Planococcus_citri	LOC135849344	α-esterase
Planococcus_citri	LOC135849345	α-esterase
Planococcus_citri	LOC135849346	α-esterase
Planococcus_citri	LOC135849347	α-esterase
Planococcus_citri	LOC135849348	α-esterase
Planococcus_citri	LOC135849349	α-esterase
Planococcus_citri	LOC135849350	α-esterase
Planococcus_citri	LOC135849351	α-esterase
Planococcus_citri	LOC135849810	beta-esterase
Planococcus_citri	LOC135850129	beta-esterase
Planococcus_citri	Sgt1	α-esterase
